# Supplementary material for: Crystal structure of bis­[N,N-bis­(2-hydroxy­eth­yl)glycinato-κ3 O 1,N,O 2]cobalt(II) monohydrate
Source: Acta Crystallogr E Crystallogr Commun. 2015 Oct 17;71(Pt 11):m199–200. doi: 10.1107/S205698901501943X (PMC4645093; doi:10.1107/S205698901501943X)
Supplement: Supplementary file 1 [file e-71-0m199-sup1.cif]

##############################################################################
#                                                                            #
# This CIF contains the data in a paper accepted for publication in          #
# Acta Crystallographica Section E. It conforms to the requirements of       #
# Notes for Authors for Acta Crystallographica Section E, and has been       #
# peer reviewed under the auspices of the IUCr Commission on Journals.       #
#                                                                            #
# Full details of the Crystallographic Information File format               #
# are given in the paper "The Crystallographic Information File (CIF):       #
# a New Standard Archive File for Crystallography" by S. R. Hall, F. H.      #
# Allen and I. D. Brown [Acta Cryst. (1991), A47, 655-685].                  #
#                                                                            #
# The current version of the core CIF dictionary is obtainable from          #
# ftp://ftp.iucr.org/pub/cif_core.dic.                                       #
#                                                                            #
# Software is freely available for graphical display of the structure(s)     #
# in this CIF. For information consult the CIF software page                 #
# http://www.iucr.org/resources/cif/software.                                #
#                                                                            #
# This file may be used for bona fide research purposes within the           #
# scientific community so long as proper attribution is given to the journal # 
# article from which it was obtained.                                        #
#                                                                            #
##############################################################################
data_I
_database_code_depnum_ccdc_archive 'CCDC 1431271'
_audit_creation_method     SHELXL-97
_chemical_name_systematic
;\
Bis[<i>N</i>,<i>N</i>-bis(2-hydroxyethyl)glycinato-\
\k^3^<i>O</i>^1^,<i>N</i>,<i>O</i>^2^]cobalt(II) monohydrate
;
_chemical_name_common     ?
_chemical_formula_moiety     'C12 H24 Co N2 O8, H2 O'
_chemical_formula_sum     'C12 H26 Co N2 O9'
_chemical_formula_iupac     '[Co (C6 H12 N1 O4)2], H2 O'
_chemical_formula_weight     401.28
_chemical_melting_point     ?
_symmetry_cell_setting     monoclinic
_symmetry_space_group_name_H-M     P21/c
loop_
    _symmetry_equiv_pos_as_xyz
    'x, y, z'
    '-x, y+1/2, -z+1/2'
    '-x, -y, -z'
    'x, -y-1/2, z-1/2'
_cell_length_a     19.274(3)
_cell_length_b     12.0033(17)
_cell_length_c     7.1960(10)
_cell_angle_alpha     90.00
_cell_angle_beta     100.081(2)
_cell_angle_gamma     90.00
_cell_volume     1639.1(4)
_cell_formula_units_Z     4
_cell_measurement_reflns_used     4351
_cell_measurement_theta_min     2.74
_cell_measurement_theta_max     27.43
_cell_measurement_temperature     296(2)
_exptl_crystal_description     block
_exptl_crystal_colour     red
_exptl_crystal_size_max     0.20
_exptl_crystal_size_mid     0.20
_exptl_crystal_size_min     0.20
_exptl_crystal_density_diffrn     1.626
_exptl_crystal_density_meas     ?
_exptl_crystal_density_method     'not measured'
_exptl_crystal_F_000     844
_exptl_absorpt_coefficient_mu     1.097
_exptl_absorpt_correction_type     multi-scan
_exptl_absorpt_process_details
;
(SADABS; Bruker, 2012)
;
_exptl_absorpt_correction_T_min     0.8104
_exptl_absorpt_correction_T_max     0.8104
_exptl_special_details     ?
_diffrn_ambient_temperature     296(2)
_diffrn_radiation_type     MoK\a
_diffrn_radiation_wavelength     0.71073
_diffrn_radiation_source     'fine-focus sealed tube'
_diffrn_radiation_monochromator     graphite
_diffrn_measurement_device_type     'Bruker SMART CCD area-detector'
_diffrn_measurement_method     'phi and omega scans'
_diffrn_detector_area_resol_mean     ?
_diffrn_reflns_number     9415
_diffrn_reflns_av_R_equivalents     0.0305
_diffrn_reflns_av_sigmaI/netI     0.0360
_diffrn_reflns_theta_min     1.07
_diffrn_reflns_theta_max     27.47
_diffrn_reflns_theta_full     27.47
_diffrn_measured_fraction_theta_max     0.980
_diffrn_measured_fraction_theta_full     0.980
_diffrn_reflns_limit_h_min     -25
_diffrn_reflns_limit_h_max     24
_diffrn_reflns_limit_k_min     -14
_diffrn_reflns_limit_k_max     15
_diffrn_reflns_limit_l_min     -7
_diffrn_reflns_limit_l_max     9
_diffrn_standards_number     ?
_diffrn_standards_interval_count     ?
_diffrn_standards_interval_time     ?
_diffrn_standards_decay_%     ?
_refine_special_details
;
Refinement of <i>F</i>^2^ against ALL reflections. The weighted <i>R</i>-factor
<i>wR</i> and goodness of fit <i>S</i> are based on <i>F</i>^2^, conventional
<i>R</i>-factors <i>R</i> are based on <i>F</i>, with <i>F</i> set to zero for
negative <i>F</i>^2^. The threshold expression of <i>F</i>^2^ >
\s(<i>F</i>^2^) is used only for calculating <i>R</i>-factors(gt) <i>etc</i>.
and is not relevant to the choice of reflections for refinement.
<i>R</i>-factors based on <i>F</i>^2^ are statistically about twice as large
as those based on <i>F</i>, and <i>R</i>- factors based on ALL data will be
even larger.
;
_reflns_number_total     3685
_reflns_number_gt     2982
_reflns_threshold_expression     I>2sigma(I)
_refine_ls_structure_factor_coef     Fsqd
_refine_ls_matrix_type     full
_refine_ls_R_factor_all     0.0470
_refine_ls_R_factor_gt     0.0367
_refine_ls_wR_factor_gt     0.0991
_refine_ls_wR_factor_ref     0.1082
_refine_ls_goodness_of_fit_ref     1.040
_refine_ls_restrained_S_all     1.040
_refine_ls_number_reflns     3685
_refine_ls_number_parameters     229
_refine_ls_number_restraints     7
_refine_ls_hydrogen_treatment     mixed
_refine_ls_weighting_scheme     calc
_refine_ls_weighting_details
         'calc w=1/[\s^2^(Fo^2^)+(0.0683P)^2^+0.2267P] where P=(Fo^2^+2Fc^2^)/3'
_atom_sites_solution_hydrogens     geom
_atom_sites_solution_primary     direct
_atom_sites_solution_secondary     difmap
_refine_ls_shift/su_max     0.000
_refine_ls_shift/su_mean     0.000
_refine_diff_density_max     1.222
_refine_diff_density_min     -0.512
_refine_ls_extinction_method     none
_refine_ls_extinction_coef     ?
loop_
    _atom_type_symbol
    _atom_type_description
    _atom_type_scat_dispersion_real
    _atom_type_scat_dispersion_imag
    _atom_type_scat_source
    'C' 'C' 0.0033 0.0016
                         'International Tables Vol C Tables 4.2.6.8 and 6.1.1.4'
    'H' 'H' 0.0000 0.0000
                         'International Tables Vol C Tables 4.2.6.8 and 6.1.1.4'
    'Co' 'Co' 0.3494 0.9721
                         'International Tables Vol C Tables 4.2.6.8 and 6.1.1.4'
    'N' 'N' 0.0061 0.0033
                         'International Tables Vol C Tables 4.2.6.8 and 6.1.1.4'
    'O' 'O' 0.0106 0.0060
                         'International Tables Vol C Tables 4.2.6.8 and 6.1.1.4'
_computing_data_collection
;
SMART (Bruker, 2012)
;
_computing_cell_refinement
;
SAINT (Bruker, 2012)
;
_computing_data_reduction
;
SAINT (Bruker, 2012)
;
_computing_structure_solution
;
SHELXS97 (Sheldrick, 2008)
;
_computing_structure_refinement
;
SHELXL97 (Sheldrick, 2008)
;
_computing_molecular_graphics
;
ORTEP-3 for Windows (Farrugia, 2012)
;
_computing_publication_material
;
SHELXTL (Sheldrick, 2008)
;
loop_
    _atom_site_type_symbol
    _atom_site_label
    _atom_site_fract_x
    _atom_site_fract_y
    _atom_site_fract_z
    _atom_site_U_iso_or_equiv
    _atom_site_adp_type
    _atom_site_calc_flag
    _atom_site_refinement_flags
    _atom_site_occupancy
    _atom_site_symmetry_multiplicity
    _atom_site_disorder_assembly
    _atom_site_disorder_group
    C C1 0.15613(10) 0.32888(16) 0.4861(3) 0.0250(4) Uani d . 1 1 . .
    C C2 0.10124(10) 0.41726(16) 0.4166(3) 0.0257(4) Uani d . 1 1 . .
    H H2A 0.0728 0.3921 0.2995 0.031 Uiso calc R 1 1 . .
    H H2B 0.0703 0.4255 0.5086 0.031 Uiso calc R 1 1 . .
    C C3 0.18533(11) 0.56936(19) 0.7134(3) 0.0317(5) Uani d . 1 1 . .
    H H3A 0.1877 0.6247 0.8125 0.038 Uiso calc R 1 1 . .
    H H3B 0.1715 0.4989 0.7620 0.038 Uiso calc R 1 1 . .
    C C4 0.13146(11) 0.60422(18) 0.5450(3) 0.0292(5) Uani d . 1 1 . .
    H H4A 0.0850 0.6048 0.5794 0.035 Uiso calc R 1 1 . .
    H H4B 0.1419 0.6792 0.5075 0.035 Uiso calc R 1 1 . .
    C C5 0.02221(11) 0.61413(19) 0.1906(3) 0.0323(5) Uani d . 1 1 . .
    H H5A -0.0073 0.5502 0.2042 0.039 Uiso calc R 1 1 . .
    H H5B 0.0177 0.6676 0.2889 0.039 Uiso calc R 1 1 . .
    C C6 0.09822(6) 0.57870(9) 0.20355(17) 0.0258(4) Uani d . 1 1 . .
    H H6A 0.1008 0.5260 0.1029 0.031 Uiso calc R 1 1 . .
    H H6B 0.1256 0.6436 0.1812 0.031 Uiso calc R 1 1 . .
    C C7 0.32255(6) 0.69375(9) 0.32133(17) 0.0248(4) Uani d R 1 1 . .
    C C8 0.37980(6) 0.60795(9) 0.38576(17) 0.0260(4) Uani d R 1 1 . .
    H H8A 0.4193 0.6211 0.3217 0.031 Uiso calc R 1 1 . .
    H H8B 0.3964 0.6158 0.5204 0.031 Uiso calc R 1 1 . .
    C C9 0.40241(13) 0.41472(19) 0.6612(3) 0.0364(5) Uani d . 1 1 . .
    H H9A 0.4220 0.4849 0.7126 0.044 Uiso calc R 1 1 . .
    H H9B 0.3550 0.4077 0.6882 0.044 Uiso calc R 1 1 . .
    C C10 0.40096(11) 0.41103(16) 0.4523(3) 0.0264(4) Uani d . 1 1 . .
    H H10A 0.4483 0.4236 0.4281 0.032 Uiso calc R 1 1 . .
    H H10B 0.3865 0.3371 0.4064 0.032 Uiso calc R 1 1 . .
    C C11 0.29542(11) 0.38393(18) 0.0716(3) 0.0304(5) Uani d . 1 1 . .
    H H11A 0.2917 0.3727 -0.0633 0.036 Uiso calc R 1 1 . .
    H H11B 0.3093 0.3141 0.1353 0.036 Uiso calc R 1 1 . .
    C C12 0.34855(5) 0.47358(8) 0.13899(15) 0.0273(4) Uani d . 1 1 . .
    H H12A 0.3944 0.4512 0.1144 0.033 Uiso calc R 1 1 . .
    H H12B 0.3352 0.5418 0.0698 0.033 Uiso calc R 1 1 . .
    N N1 0.13172(5) 0.52733(8) 0.38473(15) 0.0212(3) Uani d R 1 1 . .
    N N2 0.35292(5) 0.49430(8) 0.34461(15) 0.0211(4) Uani d R 1 1 . .
    O O1 0.21990(7) 0.34960(12) 0.4875(2) 0.0277(3) Uani d . 1 1 . .
    O O2 0.13358(8) 0.23761(12) 0.5359(2) 0.0371(4) Uani d . 1 1 . .
    O O3 0.25265(7) 0.55828(13) 0.6590(2) 0.0301(3) Uani d D 1 1 . .
    O O4 0.00231(8) 0.66298(18) 0.0101(2) 0.0420(5) Uani d D 1 1 . .
    O O5 0.25988(7) 0.66233(12) 0.2898(2) 0.0300(3) Uani d . 1 1 . .
    O O6 0.34269(8) 0.79245(11) 0.3073(2) 0.0345(4) Uani d . 1 1 . .
    O O7 0.22955(8) 0.42119(12) 0.1150(2) 0.0287(3) Uani d D 1 1 . .
    O O8 0.44467(10) 0.32506(15) 0.7424(3) 0.0462(5) Uani d D 1 1 . .
    O O9 0.51436(10) 0.34647(15) 0.0981(3) 0.0430(4) Uani d D 1 1 . .
    Co Co1 0.242384(13) 0.500933(18) 0.37854(4) 0.01991(11) Uani d . 1 1 . .
    H H3AA 0.2766(14) 0.6113(19) 0.700(4) 0.051(9) Uiso d D 1 1 . .
    H H4AA -0.0348(10) 0.685(2) 0.010(4) 0.047(8) Uiso d D 1 1 . .
    H H7AA 0.1993(14) 0.373(2) 0.091(5) 0.067(10) Uiso d D 1 1 . .
    H H8AA 0.4681(15) 0.345(3) 0.843(3) 0.056(9) Uiso d D 1 1 . .
    H H9AA 0.5568(9) 0.336(2) 0.118(4) 0.049(8) Uiso d D 1 1 . .
    H H9BB 0.4938(13) 0.298(2) 0.145(4) 0.064(11) Uiso d D 1 1 . .
loop_
    _atom_site_aniso_label
    _atom_site_aniso_U_11
    _atom_site_aniso_U_22
    _atom_site_aniso_U_33
    _atom_site_aniso_U_12
    _atom_site_aniso_U_13
    _atom_site_aniso_U_23
    C1 0.0250(10) 0.0219(10) 0.0260(10) -0.0018(8) -0.0013(8) 0.0019(8)
    C2 0.0209(9) 0.0212(10) 0.0333(11) -0.0024(7) 0.0001(8) 0.0042(8)
    C3 0.0303(11) 0.0378(12) 0.0264(11) -0.0023(9) 0.0031(8) -0.0051(9)
    C4 0.0304(11) 0.0256(10) 0.0310(11) 0.0031(8) 0.0035(9) -0.0044(9)
    C5 0.0271(11) 0.0337(12) 0.0352(12) 0.0057(9) 0.0023(9) 0.0055(9)
    C6 0.0234(10) 0.0268(10) 0.0262(10) 0.0030(8) 0.0016(8) 0.0048(8)
    C7 0.0250(10) 0.0187(9) 0.0299(10) 0.0005(7) 0.0027(8) 0.0034(8)
    C8 0.0215(9) 0.0172(9) 0.0380(12) -0.0020(7) 0.0020(8) 0.0013(8)
    C9 0.0405(13) 0.0335(12) 0.0339(12) 0.0120(10) 0.0029(10) 0.0063(9)
    C10 0.0261(10) 0.0194(9) 0.0328(11) 0.0056(8) 0.0024(8) 0.0013(8)
    C11 0.0316(11) 0.0303(11) 0.0291(11) 0.0000(9) 0.0049(9) -0.0059(9)
    C12 0.0259(10) 0.0297(10) 0.0270(10) 0.0009(8) 0.0069(8) 0.0025(8)
    N1 0.0209(8) 0.0174(7) 0.0246(8) 0.0018(6) 0.0019(6) 0.0010(6)
    N2 0.0216(9) 0.0155(8) 0.0254(9) 0.0008(6) 0.0025(7) 0.0007(6)
    O1 0.0212(7) 0.0206(7) 0.0403(8) -0.0010(5) 0.0021(6) 0.0058(6)
    O2 0.0274(8) 0.0254(8) 0.0553(10) -0.0057(6) -0.0015(7) 0.0155(7)
    O3 0.0254(8) 0.0305(9) 0.0324(8) -0.0043(6) -0.0006(6) -0.0082(6)
    O4 0.0300(9) 0.0542(12) 0.0399(10) 0.0163(8) 0.0011(8) 0.0155(7)
    O5 0.0218(7) 0.0213(7) 0.0459(9) 0.0004(5) 0.0030(6) 0.0069(6)
    O6 0.0283(8) 0.0177(7) 0.0546(10) -0.0021(6) -0.0012(7) 0.0092(6)
    O7 0.0258(8) 0.0288(8) 0.0310(8) -0.0031(6) 0.0035(6) -0.0057(6)
    O8 0.0596(12) 0.0354(9) 0.0381(10) 0.0159(8) -0.0070(8) 0.0072(8)
    O9 0.0337(10) 0.0388(10) 0.0527(11) 0.0051(8) -0.0032(8) 0.0065(9)
    Co1 0.01819(17) 0.01581(17) 0.02525(18) -0.00122(8) 0.00248(11) 0.00056(9)
_geom_special_details
;
All e.s.d.'s (except the e.s.d. in the dihedral angle between two l.s. planes)
are estimated using the full covariance matrix. The cell e.s.d.'s are taken
into account individually in the estimation of e.s.d.'s in distances, angles
and torsion angles; correlations between e.s.d.'s in cell parameters are only
used when they are defined by crystal symmetry. An approximate (isotropic)
treatment of cell e.s.d.'s is used for estimating e.s.d.'s involving l.s.
planes.
;
loop_
    _geom_bond_atom_site_label_1
    _geom_bond_atom_site_label_2
    _geom_bond_site_symmetry_2
    _geom_bond_distance
    _geom_bond_publ_flag
    C1 O1 . 1.252(2) ?
    C1 O2 . 1.254(2) ?
    C1 C2 . 1.520(3) ?
    C2 N1 . 1.480(2) ?
    C2 H2A . 0.9700 ?
    C2 H2B . 0.9700 ?
    C3 O3 . 1.426(3) ?
    C3 C4 . 1.510(3) ?
    C3 H3A . 0.9700 ?
    C3 H3B . 0.9700 ?
    C4 N1 . 1.478(2) ?
    C4 H4A . 0.9700 ?
    C4 H4B . 0.9700 ?
    C5 O4 . 1.416(3) ?
    C5 C6 . 1.513(2) ?
    C5 H5A . 0.9700 ?
    C5 H5B . 0.9700 ?
    C6 N1 . 1.4840(15) ?
    C6 H6A . 0.9700 ?
    C6 H6B . 0.9700 ?
    C7 O5 . 1.2476(17) ?
    C7 O6 . 1.2562(17) ?
    C7 C8 . 1.5212 ?
    C8 N2 . 1.4709(15) ?
    C8 H8A . 0.9700 ?
    C8 H8B . 0.9700 ?
    C9 O8 . 1.413(3) ?
    C9 C10 . 1.499(3) ?
    C9 H9A . 0.9700 ?
    C9 H9B . 0.9700 ?
    C10 N2 . 1.485(2) ?
    C10 H10A . 0.9700 ?
    C10 H10B . 0.9700 ?
    C11 O7 . 1.431(3) ?
    C11 C12 . 1.506(2) ?
    C11 H11A . 0.9700 ?
    C11 H11B . 0.9700 ?
    C12 N2 . 1.4882 ?
    C12 H12A . 0.9700 ?
    C12 H12B . 0.9700 ?
    N1 Co1 . 2.1644 ?
    N2 Co1 . 2.1878 ?
    O1 Co1 . 2.0544(14) ?
    O3 Co1 . 2.1083(15) ?
    O3 H3AA . 0.811(17) ?
    O4 H4AA . 0.761(17) ?
    O5 Co1 . 2.0858(14) ?
    O7 Co1 . 2.1000(15) ?
    O7 H7AA . 0.820(18) ?
    O8 H8AA . 0.822(17) ?
    O9 H9AA . 0.815(16) ?
    O9 H9BB . 0.810(16) ?
loop_
    _geom_angle_atom_site_label_1
    _geom_angle_atom_site_label_2
    _geom_angle_atom_site_label_3
    _geom_angle_site_symmetry_1
    _geom_angle_site_symmetry_3
    _geom_angle
    _geom_angle_publ_flag
    O1 C1 O2 . . 124.06(18) ?
    O1 C1 C2 . . 119.33(17) ?
    O2 C1 C2 . . 116.60(17) ?
    N1 C2 C1 . . 113.69(15) ?
    N1 C2 H2A . . 108.8 ?
    C1 C2 H2A . . 108.8 ?
    N1 C2 H2B . . 108.8 ?
    C1 C2 H2B . . 108.8 ?
    H2A C2 H2B . . 107.7 ?
    O3 C3 C4 . . 109.65(17) ?
    O3 C3 H3A . . 109.7 ?
    C4 C3 H3A . . 109.7 ?
    O3 C3 H3B . . 109.7 ?
    C4 C3 H3B . . 109.7 ?
    H3A C3 H3B . . 108.2 ?
    N1 C4 C3 . . 110.93(16) ?
    N1 C4 H4A . . 109.5 ?
    C3 C4 H4A . . 109.5 ?
    N1 C4 H4B . . 109.5 ?
    C3 C4 H4B . . 109.5 ?
    H4A C4 H4B . . 108.0 ?
    O4 C5 C6 . . 106.08(16) ?
    O4 C5 H5A . . 110.5 ?
    C6 C5 H5A . . 110.5 ?
    O4 C5 H5B . . 110.5 ?
    C6 C5 H5B . . 110.5 ?
    H5A C5 H5B . . 108.7 ?
    N1 C6 C5 . . 116.02(12) ?
    N1 C6 H6A . . 108.3 ?
    C5 C6 H6A . . 108.3 ?
    N1 C6 H6B . . 108.3 ?
    C5 C6 H6B . . 108.3 ?
    H6A C6 H6B . . 107.4 ?
    O5 C7 O6 . . 124.99(13) ?
    O5 C7 C8 . . 118.57(8) ?
    O6 C7 C8 . . 116.43(8) ?
    N2 C8 C7 . . 110.82(6) ?
    N2 C8 H8A . . 109.5 ?
    C7 C8 H8A . . 109.5 ?
    N2 C8 H8B . . 109.5 ?
    C7 C8 H8B . . 109.5 ?
    H8A C8 H8B . . 108.1 ?
    O8 C9 C10 . . 107.49(18) ?
    O8 C9 H9A . . 110.2 ?
    C10 C9 H9A . . 110.2 ?
    O8 C9 H9B . . 110.2 ?
    C10 C9 H9B . . 110.2 ?
    H9A C9 H9B . . 108.5 ?
    N2 C10 C9 . . 113.81(16) ?
    N2 C10 H10A . . 108.8 ?
    C9 C10 H10A . . 108.8 ?
    N2 C10 H10B . . 108.8 ?
    C9 C10 H10B . . 108.8 ?
    H10A C10 H10B . . 107.7 ?
    O7 C11 C12 . . 106.59(15) ?
    O7 C11 H11A . . 110.4 ?
    C12 C11 H11A . . 110.4 ?
    O7 C11 H11B . . 110.4 ?
    C12 C11 H11B . . 110.4 ?
    H11A C11 H11B . . 108.6 ?
    N2 C12 C11 . . 110.89(9) ?
    N2 C12 H12A . . 109.5 ?
    C11 C12 H12A . . 109.5 ?
    N2 C12 H12B . . 109.5 ?
    C11 C12 H12B . . 109.5 ?
    H12A C12 H12B . . 108.0 ?
    C4 N1 C2 . . 112.38(14) ?
    C4 N1 C6 . . 111.45(11) ?
    C2 N1 C6 . . 112.57(11) ?
    C4 N1 Co1 . . 104.21(10) ?
    C2 N1 Co1 . . 106.97(9) ?
    C6 N1 Co1 . . 108.76(7) ?
    C8 N2 C10 . . 110.71(11) ?
    C8 N2 C12 . . 108.16(6) ?
    C10 N2 C12 . . 109.15(9) ?
    C8 N2 Co1 . . 105.03(7) ?
    C10 N2 Co1 . . 119.78(10) ?
    C12 N2 Co1 . . 103.31(3) ?
    C1 O1 Co1 . . 116.41(12) ?
    C3 O3 Co1 . . 110.85(11) ?
    C3 O3 H3AA . . 108(2) ?
    Co1 O3 H3AA . . 124(2) ?
    C5 O4 H4AA . . 104(2) ?
    C7 O5 Co1 . . 115.36(10) ?
    C11 O7 Co1 . . 111.77(12) ?
    C11 O7 H7AA . . 111(2) ?
    Co1 O7 H7AA . . 119(2) ?
    C9 O8 H8AA . . 109(2) ?
    H9AA O9 H9BB . . 111(2) ?
    O1 Co1 O5 . . 173.89(6) ?
    O1 Co1 O7 . . 86.68(6) ?
    O5 Co1 O7 . . 98.43(6) ?
    O1 Co1 O3 . . 85.08(6) ?
    O5 Co1 O3 . . 89.81(6) ?
    O7 Co1 O3 . . 171.76(6) ?
    O1 Co1 N1 . . 81.21(5) ?
    O5 Co1 N1 . . 94.77(5) ?
    O7 Co1 N1 . . 97.16(5) ?
    O3 Co1 N1 . . 81.97(5) ?
    O1 Co1 N2 . . 106.55(5) ?
    O5 Co1 N2 . . 77.69(5) ?
    O7 Co1 N2 . . 81.12(5) ?
    O3 Co1 N2 . . 100.87(5) ?
    N1 Co1 N2 . . 171.86(5) ?
loop_
    _geom_hbond_atom_site_label_D
    _geom_hbond_atom_site_label_H
    _geom_hbond_atom_site_label_A
    _geom_hbond_site_symmetry_A
    _geom_hbond_distance_DH
    _geom_hbond_distance_HA
    _geom_hbond_distance_DA
    _geom_hbond_angle_DHA
    O3 H3AA O6 4_576 0.811(17) 1.791(18) 2.591(2) 169(3)
    O4 H4AA O2 2 0.761(17) 1.979(18) 2.733(2) 171(3)
    O7 H7AA O2 4_565 0.820(18) 1.828(18) 2.648(2) 178(3)
    O8 H8AA O9 1_556 0.822(17) 1.89(2) 2.687(3) 162(3)
    O9 H9AA O6 2_645 0.815(16) 1.988(18) 2.796(2) 171(3)
    O9 H9BB O8 4_565 0.810(16) 1.950(17) 2.759(3) 176(3)
data_New_Global_Publ_Block
_journal_date_recd_electronic     2015-09-03
_journal_date_accepted     2015-10-14
_journal_name_full     'Acta Crystallographica, Section E'
_journal_year     2015
_journal_volume     71
_journal_issue     11
_journal_page_first     m199
_journal_page_last     m200
_journal_paper_category     HM
_journal_paper_doi     10.1107/S205698901501943X
_journal_coeditor_code     BQ2401
_publ_contact_author_name     'Yang Liu'
_publ_contact_author_address
;\
Key Laboratory of Functional Organometallic Materials of General Colleges \
and Universities in Hunan Province, Department of Chemistry and Materials \
Science, Hengyang Normal University, Hengyang 421008, People's Republic of China
;
_publ_contact_author_email     '275810051@qq.com'
_publ_contact_author_fax     ?
_publ_contact_author_phone     '15173419532'
_publ_section_title
;\
Crystal structure of
bis[<i>N</i>,<i>N</i>-bis(2-hydroxyethyl)glycinato-\
\k^3^<i>O</i>^1^,<i>N</i>,<i>O</i>^2^]cobalt(II) monohydrate
;
loop_
    _publ_author_name
    _publ_author_footnote
    _publ_author_address
    'Liu, Yang' .
;\
Key Laboratory of Functional Organometallic Materials, Department of Chemistry \
and Materials Science, Hengyang Normal University, Hengyang 421008, People's \
Republic of China
;
    'Zhou, Dan' .
;
Department of Chemistry and Materials Science, Hengyang Normal University,
Hengyang 421008, People's Republic of China
;
    'Liu, Hai-Hui' .
;
Department of Chemistry and Materials Science, Hengyang Normal University,
Hengyang 421008, People's Republic of China
;
    'He, Chen-Cong' .
;
Department of Chemistry and Materials Science, Hengyang Normal University,
Hengyang 421008, People's Republic of China
;
_publ_section_synopsis
;
The crystal structure and hydrogen-bonding interactions of a cobalt(II)
compound based on <i>N</i>,<i>N</i>-bis(2-hydroxyethyl)glycine as ligand were
discussed.
;
