# Supplementary material for: Crystal structure of bis­[N,N-bis­(2-hydroxy­eth­yl)glycinato-κ3 O 1,N,O 2]cobalt(II) monohydrate
Source: Acta Crystallogr E Crystallogr Commun. 2015 Oct 17;71(Pt 11):m199–200. doi: 10.1107/S205698901501943X (PMC4645093; doi:10.1107/S205698901501943X)
Supplement: Supplementary file 2 [file e-71-0m199-Isup2.hkl]

# 
# h,k,l, Fc-squared, Fo-squared, sigma(Fo-squared) and status flag 
# 
data_I
_shelx_title ' ly047 in P-1                New: P21/c' 
_shelx_refln_list_code          4 
_shelx_F_calc_maximum      187.05 
_exptl_crystal_F_000       844.00 
_reflns_d_resolution_high  0.7703 
 
loop_ 
 _symmetry_equiv_pos_as_xyz 
 'x, y, z' 
 '-x, y+1/2, -z+1/2' 
 '-x, -y, -z' 
 'x, -y-1/2, z-1/2' 
 
_cell_length_a    19.2740 
_cell_length_b    12.0033 
_cell_length_c     7.1960 
_cell_angle_alpha  90.000 
_cell_angle_beta  100.081 
_cell_angle_gamma  90.000 
 
_shelx_F_squared_multiplier     1.000 
 
loop_ 
 _refln_index_h 
 _refln_index_k 
 _refln_index_l 
 _refln_F_squared_calc 
 _refln_F_squared_meas 
 _refln_F_squared_sigma 
 _refln_observed_status 
   1   0   0        1.20       -0.35      0.35 o 
   2   0   0    26642.14    24402.65    906.23 o 
   3   0   0       25.83       32.84      3.63 o 
   4   0   0     1775.15     1988.76     53.18 o 
   5   0   0     1183.47     1163.54     31.60 o 
   6   0   0     3780.49     3699.29     75.22 o 
   7   0   0       68.55       85.42      4.17 o 
   8   0   0    34989.40    36240.30    723.00 o 
   9   0   0    10034.23    10906.87    219.12 o 
  10   0   0     5722.30     5938.31    120.78 o 
  11   0   0     2111.27     2092.54     44.70 o 
  12   0   0     5600.89     5533.31    113.13 o 
  13   0   0      914.47      922.30     22.18 o 
  14   0   0      963.28      975.69     23.51 o 
  15   0   0      173.64      155.87      7.87 o 
  16   0   0      825.07      870.37     28.74 o 
  17   0   0     1171.14     1117.48     35.54 o 
  18   0   0      615.24      603.42     23.04 o 
  19   0   0     1910.12     1899.95     56.09 o 
  20   0   0     1098.44     1176.74     53.02 o 
  21   0   0      559.98      642.13     35.14 o 
  22   0   0       40.94       54.46     12.59 o 
  23   0   0        4.08        1.43      9.26 o 
  24   0   0        1.36       -1.03      8.82 o 
   1   1   0        5.68       -1.37      1.37 o 
   2   1   0     1378.64     1479.02     87.38 o 
   3   1   0      636.14      644.28     18.88 o 
   4   1   0     7106.32     7053.16    124.57 o 
   5   1   0      281.58      290.06      6.01 o 
   6   1   0      103.34      140.65      4.08 o 
   7   1   0      277.14      320.80      6.12 o 
   8   1   0      153.50      151.83      4.82 o 
   9   1   0     1293.17     1477.15     22.59 o 
  10   1   0      610.47      723.22     12.26 o 
  11   1   0      110.55      129.15      4.39 o 
  12   1   0     1242.08     1322.55     21.03 o 
  13   1   0     2585.54     2732.49     40.96 o 
  14   1   0      968.86     1012.59     19.30 o 
  15   1   0      132.80      148.56      6.25 o 
  16   1   0      135.54      136.19      9.26 o 
  17   1   0      651.91      668.07     17.82 o 
  18   1   0      153.12      140.94      7.71 o 
  19   1   0       37.36       55.62      6.77 o 
  20   1   0        6.50       -5.40      5.40 o 
  21   1   0       10.45       14.23      6.49 o 
  22   1   0       11.68       29.42     13.41 o 
  23   1   0       29.20       22.66      7.87 o 
  24   1   0       15.86        7.92      9.99 o 
   0   2   0    20427.38    23535.67    873.68 o 
   1   2   0      245.59      257.69     11.09 o 
   2   2   0    17991.70    18207.21    707.44 o 
   3   2   0        3.39        3.71      1.16 o 
   4   2   0     1524.76     1656.65     51.03 o 
   5   2   0     2089.81     2005.93     37.04 o 
   6   2   0    19061.38    18276.80    286.02 o 
   7   2   0     4349.83     4289.87     68.58 o 
   8   2   0     8623.78     8639.23    136.65 o 
   9   2   0      503.16      472.34      8.60 o 
  10   2   0     2623.19     2469.13     36.63 o 
  11   2   0      242.20      225.38      5.63 o 
  12   2   0     2435.28     2339.13     39.52 o 
  13   2   0      362.91      374.80      9.40 o 
  14   2   0     2741.60     2841.40     47.79 o 
  15   2   0     2019.72     2013.66     35.18 o 
  16   2   0      579.92      657.31     14.56 o 
  17   2   0     2400.12     2493.62     43.29 o 
  18   2   0     1476.16     1476.38     27.74 o 
  19   2   0     1382.94     1393.63     35.28 o 
  20   2   0      785.65      799.03     43.01 o 
  21   2   0      476.74      479.88     20.70 o 
  22   2   0      114.92      118.55     16.88 o 
  23   2   0      400.74      473.25     31.39 o 
  24   2   0        2.21        4.87     10.37 o 
   1   3   0        2.23       -1.47      1.47 o 
   2   3   0    13027.77    14129.33    478.40 o 
   3   3   0      395.64      419.24     16.18 o 
   4   3   0      554.74      600.96     12.44 o 
   5   3   0      213.79      259.26     10.97 o 
   6   3   0     2585.93     2880.01     64.07 o 
   7   3   0       93.78      116.70      4.12 o 
   8   3   0     1445.51     1575.60     26.80 o 
   9   3   0     2703.36     2780.98     45.87 o 
  10   3   0      158.67      199.94      6.15 o 
  11   3   0       68.99       57.00      3.49 o 
  12   3   0      327.54      363.34      9.09 o 
  13   3   0       64.57       81.33      4.42 o 
  14   3   0       64.63       58.70      4.09 o 
  15   3   0      695.06      696.17     15.69 o 
  16   3   0      368.13      362.08     10.13 o 
  17   3   0     1951.18     2012.80     35.92 o 
  18   3   0      173.27      176.55      8.65 o 
  19   3   0        0.12       -2.24      4.28 o 
  20   3   0      106.62      118.45     16.17 o 
  21   3   0       93.47       88.55     14.88 o 
  22   3   0        7.32       18.02     10.56 o 
  23   3   0       54.31       44.36     13.07 o 
  24   3   0       68.82       60.74     14.36 o 
   0   4   0      515.54      633.86     18.26 o 
   1   4   0        1.12        1.66      1.53 o 
   2   4   0    11214.94    12381.36    232.27 o 
   3   4   0        6.97       12.71      1.95 o 
   4   4   0       32.58       73.13      3.66 o 
   5   4   0      366.07      390.40      9.39 o 
   6   4   0      722.99      610.89     13.39 o 
   7   4   0     1394.01     1306.65     28.27 o 
   8   4   0     2806.47     2644.08     49.21 o 
   9   4   0     2265.98     2222.87     42.08 o 
  10   4   0    13192.92    13188.66    233.90 o 
  11   4   0     1004.96      981.45     20.92 o 
  12   4   0     2297.44     2282.14     50.03 o 
  13   4   0       35.17       37.48      4.04 o 
  14   4   0      496.95      541.00     20.19 o 
  15   4   0      199.57      217.52      8.97 o 
  16   4   0     1101.04     1073.83     24.01 o 
  17   4   0     1460.49     1473.01     31.24 o 
  18   4   0     1426.00     1437.00     35.86 o 
  19   4   0     1333.15     1402.24     45.91 o 
  20   4   0      388.83      439.28     25.48 o 
  21   4   0      466.42      503.17     32.16 o 
  22   4   0       84.24       68.15     14.93 o 
  23   4   0      244.96      266.94     24.80 o 
   1   5   0      161.27      171.77      5.52 o 
   2   5   0      651.94      801.95     19.88 o 
   3   5   0     1106.33     1262.13     24.56 o 
   4   5   0      426.55      462.60     18.39 o 
   5   5   0       36.81       45.20      3.31 o 
   6   5   0        1.58        1.82      2.04 o 
   7   5   0      199.25      213.97      7.19 o 
   8   5   0      122.32      122.02      5.50 o 
   9   5   0      573.43      599.58     14.21 o 
  10   5   0        5.26       10.10      2.97 o 
  11   5   0      136.81      135.74      6.47 o 
  12   5   0       16.02       15.58      3.47 o 
  13   5   0      223.97      236.64      8.98 o 
  14   5   0      481.66      423.06     12.51 o 
  15   5   0      114.94      118.13      8.05 o 
  16   5   0        0.53       -3.22      3.22 o 
  17   5   0       97.55       97.67      6.73 o 
  18   5   0        0.09       -4.26      4.26 o 
  19   5   0       14.62        4.80      4.94 o 
  20   5   0        0.02       -9.56     13.45 o 
  21   5   0        0.74        0.23      6.31 o 
  22   5   0       21.32       11.69     10.76 o 
  23   5   0       52.53       59.71     14.56 o 
   0   6   0     7064.07     7925.22    487.80 o 
   1   6   0      974.10     1234.67     24.63 o 
   2   6   0     3246.60     3699.44     81.23 o 
   3   6   0       24.71       32.56      3.05 o 
   4   6   0    14447.15    15789.88    279.59 o 
   5   6   0      189.95      208.67      7.21 o 
   6   6   0       12.89       10.90      2.64 o 
   7   6   0      401.06      418.78     12.42 o 
   8   6   0     2428.61     2352.49     44.85 o 
   9   6   0     1340.76     1318.00     27.05 o 
  10   6   0     6996.62     7053.49    127.43 o 
  11   6   0       39.99       33.86      4.07 o 
  12   6   0     2830.36     2762.42     52.95 o 
  13   6   0      495.80      493.76     13.73 o 
  14   6   0        9.04        6.83      3.61 o 
  15   6   0      395.59      427.81     13.42 o 
  16   6   0      859.52      813.60     20.08 o 
  17   6   0      369.81      403.06     13.22 o 
  18   6   0      143.32      146.58      9.91 o 
  19   6   0       26.91       30.65      6.29 o 
  20   6   0      305.80      347.35     18.27 o 
  21   6   0       72.49       66.98     15.15 o 
  22   6   0      282.33      259.71     25.74 o 
   1   7   0      880.35      966.51     52.72 o 
   2   7   0      136.87      178.76      6.71 o 
   3   7   0      915.73     1041.07     30.71 o 
   4   7   0      430.77      503.24     12.50 o 
   5   7   0       62.92       89.34      5.00 o 
   6   7   0      735.71      878.36     19.23 o 
   7   7   0      701.77      762.41     17.43 o 
   8   7   0       49.67       48.18      4.36 o 
   9   7   0        2.33       -1.09      3.00 o 
  10   7   0       81.48       83.75      5.62 o 
  11   7   0        5.99        3.47      3.37 o 
  12   7   0      314.97      313.23     10.72 o 
  13   7   0      273.80      281.38     10.46 o 
  14   7   0      574.74      573.95     15.78 o 
  15   7   0       86.65       86.29      6.48 o 
  16   7   0       12.26       11.29      4.39 o 
  17   7   0      117.34      115.90     11.03 o 
  18   7   0       42.21       39.26      6.57 o 
  19   7   0       33.10       33.29      7.23 o 
  20   7   0       12.72       19.99      6.57 o 
  21   7   0        5.02        1.04      9.96 o 
   0   8   0     1288.25     1332.41     57.64 o 
   1   8   0       69.09       75.91      5.16 o 
   2   8   0     2156.78     2338.45     52.81 o 
   3   8   0        2.42        0.59      2.59 o 
   4   8   0     1070.68     1138.40     23.89 o 
   5   8   0       73.54       86.76      5.27 o 
   6   8   0      916.22      977.59     22.43 o 
   7   8   0      244.87      269.27      9.39 o 
   8   8   0     3756.17     3893.45     72.61 o 
   9   8   0       50.70       58.87      6.38 o 
  10   8   0     1356.26     1438.05     30.33 o 
  11   8   0      808.65      820.37     19.73 o 
  12   8   0       12.65        9.98      3.93 o 
  13   8   0      397.97      393.68     20.10 o 
  14   8   0       22.00       19.57      4.53 o 
  15   8   0      459.74      395.87     13.13 o 
  16   8   0      501.05      493.43     15.12 o 
  17   8   0      852.77      890.05     25.96 o 
  18   8   0      798.79      862.61     25.70 o 
  19   8   0      995.75     1120.15     31.24 o 
  20   8   0       20.45       26.21      8.51 o 
  21   8   0      204.08      209.33     23.16 o 
   1   9   0       87.36      103.24      9.13 o 
   2   9   0       28.49       16.69      5.42 o 
   3   9   0      136.39      145.98     10.69 o 
   4   9   0      632.85      678.06     19.11 o 
   5   9   0      999.19     1071.39     30.68 o 
   6   9   0       43.93       40.55      5.13 o 
   7   9   0      611.39      630.43     16.03 o 
   8   9   0      381.96      444.87     15.66 o 
   9   9   0        0.09       -0.10      3.42 o 
  10   9   0       13.14       11.34      3.94 o 
  11   9   0       52.31       42.82      9.47 o 
  12   9   0      267.49      267.05     10.50 o 
  13   9   0       77.13       66.23      6.06 o 
  14   9   0       14.53       10.36      6.01 o 
  15   9   0       11.78        8.73      4.65 o 
  16   9   0       35.18       28.39      7.46 o 
  17   9   0        0.45       -2.87      5.36 o 
  18   9   0        0.02       -2.71      6.99 o 
  19   9   0        1.48       -0.66      6.96 o 
  20   9   0        1.95       -7.24      7.24 o 
   0  10   0     3010.66     3421.47    137.49 o 
   1  10   0      163.55      172.15     24.39 o 
   2  10   0     1663.20     1806.58     55.03 o 
   3  10   0      922.89      998.92     33.83 o 
   4  10   0       12.71       15.51      6.09 o 
   5  10   0      108.38       99.33      9.93 o 
   6  10   0     1028.67     1082.86     50.82 o 
   7  10   0      408.71      406.19     14.56 o 
   8  10   0      665.63      703.68     19.94 o 
   9  10   0      384.35      394.30     17.21 o 
  10  10   0      793.86      810.84     26.98 o 
  11  10   0      317.51      360.04     12.39 o 
  12  10   0      656.64      687.46     18.37 o 
  13  10   0      243.99      255.53     10.83 o 
  14  10   0      917.31      933.12     23.15 o 
  15  10   0      553.41      532.75     21.74 o 
  16  10   0       99.04       87.63     21.13 o 
  17  10   0      467.12      442.86     22.05 o 
  18  10   0      166.06      134.12     15.68 o 
   1  11   0      288.69      309.78     16.73 o 
   2  11   0      104.90      106.32     10.65 o 
   3  11   0      390.45      382.50     18.48 o 
   4  11   0      109.63      123.83     20.28 o 
   5  11   0      287.12      274.22     15.69 o 
   6  11   0       21.36       28.31      7.39 o 
   7  11   0        6.03        8.65      6.35 o 
   8  11   0       17.62        3.21      8.00 o 
   9  11   0      100.61       84.89     10.09 o 
  10  11   0     1123.03     1137.44     37.05 o 
  11  11   0       38.40       28.31      5.82 o 
  12  11   0      400.20      426.96     16.28 o 
  13  11   0      154.10      145.37     10.26 o 
  14  11   0       81.48       62.03     12.35 o 
  15  11   0       11.19        0.54      5.71 o 
  16  11   0      113.82      124.83     17.99 o 
  17  11   0       58.02       43.42      9.78 o 
   0  12   0     4604.00     4780.42    189.96 o 
   1  12   0       26.90       32.92      7.90 o 
   2  12   0     1053.52     1146.39     39.21 o 
   3  12   0      656.36      683.50     34.56 o 
   4  12   0     1212.10     1300.07     77.92 o 
   5  12   0      272.87      305.01     33.05 o 
   6  12   0     2590.39     2567.51     76.83 o 
   7  12   0       78.14       91.29     10.64 o 
   8  12   0     1876.90     1820.00     59.73 o 
   9  12   0      224.78      225.67     15.52 o 
  10  12   0      399.99      408.48     20.54 o 
  11  12   0      105.96      112.45     12.02 o 
  12  12   0      955.58      989.91     53.44 o 
  13  12   0      402.60      409.75     21.42 o 
  14  12   0      493.71      510.04     27.07 o 
  15  12   0      355.78      372.31     29.48 o 
   1  13   0      134.45      135.65     12.84 o 
   2  13   0      205.34      211.07     15.64 o 
   3  13   0       88.95      100.51     11.94 o 
   4  13   0        2.93        0.40      6.45 o 
   5  13   0       71.27       77.16     17.22 o 
   6  13   0        9.78        8.20      7.51 o 
   7  13   0       65.78       62.11      9.93 o 
   8  13   0       24.60       36.76      8.76 o 
   9  13   0        1.39        3.80      7.42 o 
  10  13   0        8.89        6.81      7.75 o 
  11  13   0      158.99      140.18     13.53 o 
  12  13   0       33.08       27.77     10.30 o 
  13  13   0       55.99       43.22     10.13 o 
   0  14   0      781.99      812.57     45.57 o 
   1  14   0        4.67        1.36      7.25 o 
   2  14   0     1295.02     1280.40     44.72 o 
   3  14   0       12.04       13.86      8.16 o 
   4  14   0     1330.85     1437.22     49.29 o 
   5  14   0       76.24       79.96     11.29 o 
   6  14   0      984.56     1008.13     37.66 o 
   7  14   0     1074.71     1061.64     39.34 o 
   8  14   0      354.41      344.57     25.85 o 
   9  14   0      386.43      395.76     21.63 o 
  10  14   0      291.75      287.65     25.35 o 
   1  15   0       39.67       29.97      9.52 o 
   2  15   0       51.58       30.54      9.66 o 
   3  15   0        4.47        1.45      8.04 o 
   4  15   0        3.31        0.48     10.78 o 
   5  15   0        2.89       -8.05     10.58 o 
 -23   1   1      105.59      113.35     15.76 o 
 -22   1   1      530.15      567.82     19.82 o 
 -21   1   1        0.41       -1.82      5.21 o 
 -20   1   1      861.40      790.69     23.71 o 
 -19   1   1        9.50        8.10      5.08 o 
 -18   1   1     1879.85     1849.25     38.53 o 
 -17   1   1        1.64        1.43      3.58 o 
 -16   1   1     2608.89     2624.30     51.73 o 
 -15   1   1        0.02        2.08      3.16 o 
 -14   1   1     6363.70     6173.52    114.30 o 
 -13   1   1       15.95       17.12      3.27 o 
 -12   1   1     1725.09     1552.91     31.28 o 
 -11   1   1      138.21      131.91      5.88 o 
 -10   1   1    11182.92    11591.91    210.12 o 
  -9   1   1     4005.58     3962.90     73.49 o 
  -8   1   1    15108.20    15288.50    321.63 o 
  -7   1   1     5832.68     5939.10    126.33 o 
  -6   1   1    20021.60    19324.53    405.15 o 
  -5   1   1       80.37       90.14      4.41 o 
  -4   1   1     8888.89     8479.70    178.63 o 
  -3   1   1      341.08      312.39     10.08 o 
  -2   1   1    12322.20    12531.75    823.36 o 
  -1   1   1    13014.50    12885.23   1275.99 o 
   0   1   1    18955.03    17958.08   1056.38 o 
   1   1   1    15369.72    15011.56    393.66 o 
   2   1   1     7200.72     7116.68    125.04 o 
   3   1   1     7357.41     6972.21    128.09 o 
   4   1   1     1110.61     1026.92     17.12 o 
   5   1   1     3040.66     2813.18     45.14 o 
   6   1   1     5941.98     5795.44     82.48 o 
   7   1   1     7853.55     7874.52    111.89 o 
   8   1   1      723.32      692.97     11.50 o 
   9   1   1     5107.15     4882.11     70.23 o 
  10   1   1      181.37      169.58      5.79 o 
  11   1   1     3651.37     3503.29     51.38 o 
  12   1   1      123.86      131.29      4.61 o 
  13   1   1     1590.25     1569.49     24.75 o 
  14   1   1       20.93       28.23      2.78 o 
  15   1   1      224.97      226.16     13.52 o 
  16   1   1        0.01       -0.52      3.29 o 
  17   1   1      355.72      409.75     13.86 o 
  18   1   1       15.44        6.85     17.10 o 
  19   1   1     1014.31     1073.63     34.94 o 
  20   1   1        0.40       -1.57      5.68 o 
  21   1   1      320.23      366.11     18.51 o 
  22   1   1       98.83      118.98     13.12 o 
  23   1   1      218.24      208.71     21.72 o 
 -24   2   1       52.06       49.79     12.74 o 
 -23   2   1      185.87      204.13     20.64 o 
 -22   2   1       26.58       10.03      6.35 o 
 -21   2   1      363.57      402.25     16.27 o 
 -20   2   1      280.36      298.30     13.83 o 
 -19   2   1       40.36       30.16      6.35 o 
 -18   2   1      127.52      117.54      8.82 o 
 -17   2   1        0.10       -3.34      4.67 o 
 -16   2   1       61.37       57.36      6.23 o 
 -15   2   1      472.98      427.64     14.59 o 
 -14   2   1      161.32      136.47      7.98 o 
 -13   2   1      477.43      503.03     15.42 o 
 -12   2   1       31.83       31.59      4.36 o 
 -11   2   1       14.19       13.13      3.31 o 
 -10   2   1        2.34        2.05      7.92 o 
  -9   2   1      616.46      594.39     16.03 o 
  -8   2   1      908.87      973.88     23.53 o 
  -7   2   1     1335.27     1433.82     32.75 o 
  -6   2   1     3129.53     3392.73     73.25 o 
  -5   2   1        1.34       -1.85      1.85 o 
  -4   2   1      545.55      605.81     14.69 o 
  -3   2   1       77.99       81.04      3.89 o 
  -2   2   1     2549.00     2609.52    174.47 o 
  -1   2   1      702.00      707.99     57.96 o 
   0   2   1      137.97      150.32      4.07 o 
   1   2   1      529.30      484.93     14.05 o 
   2   2   1     4133.18     3982.38     70.81 o 
   3   2   1     8166.75     7746.00    136.49 o 
   4   2   1     2155.67     2025.52     36.83 o 
   5   2   1      728.78      727.49     12.84 o 
   6   2   1        0.12       -0.88      1.24 o 
   7   2   1     3865.04     4178.70     60.12 o 
   8   2   1      309.87      313.74      6.34 o 
   9   2   1       79.15       88.23      4.53 o 
  10   2   1       21.86       24.30      2.26 o 
  11   2   1      531.02      601.09     10.88 o 
  12   2   1       55.15       62.01      3.20 o 
  13   2   1      802.07      806.92     16.07 o 
  14   2   1      154.92      159.57      6.38 o 
  15   2   1      953.52      962.85     21.18 o 
  16   2   1        0.07       -1.22      4.00 o 
  17   2   1     2083.17     2135.87     47.60 o 
  18   2   1       97.89      103.56      8.64 o 
  19   2   1      144.32      166.99     12.52 o 
  20   2   1       45.03       56.23     12.99 o 
  21   2   1       24.57       23.86     11.58 o 
  22   2   1        6.69       16.23     10.86 o 
  23   2   1       36.44       45.58     13.57 o 
 -24   3   1      538.39      582.17     35.66 o 
 -23   3   1       84.11       74.86     10.79 o 
 -22   3   1      257.80      266.93     16.98 o 
 -21   3   1       56.74       57.70      9.75 o 
 -20   3   1     2707.96     2744.72     64.92 o 
 -19   3   1      101.17       98.48      8.42 o 
 -18   3   1     4222.01     4137.60     93.09 o 
 -17   3   1      833.62      825.49     23.76 o 
 -16   3   1     6043.68     5803.72    126.97 o 
 -15   3   1       99.23      107.47      7.47 o 
 -14   3   1      941.57      949.38     25.14 o 
 -13   3   1       47.89       52.60      5.37 o 
 -12   3   1     3110.72     3020.54     56.55 o 
 -11   3   1     1587.31     1570.46     30.98 o 
 -10   3   1     2829.22     2688.74     50.15 o 
  -9   3   1     1196.35     1200.91     28.71 o 
  -8   3   1    22301.84    23003.39    610.39 o 
  -7   3   1      722.36      740.34     19.15 o 
  -6   3   1      292.12      231.66      7.93 o 
  -5   3   1      775.49      775.32     18.70 o 
  -4   3   1    16756.59    18060.74    378.30 o 
  -3   3   1       29.62       20.46      2.03 o 
  -2   3   1      905.61     1070.31     20.57 o 
  -1   3   1     2571.40     2714.42    123.32 o 
   0   3   1     7380.83     7808.85    277.05 o 
   1   3   1     3925.09     4092.87     96.65 o 
   2   3   1      731.01      768.63     16.41 o 
   3   3   1      690.04      818.79     16.10 o 
   4   3   1     4321.92     4161.57     74.46 o 
   5   3   1       10.03       17.47      2.04 o 
   6   3   1       95.71       72.87      3.16 o 
   7   3   1      158.38      106.75      4.00 o 
   8   3   1        2.11        7.29      1.86 o 
   9   3   1     6410.21     6170.98     88.48 o 
  10   3   1        1.85       10.48      1.73 o 
  11   3   1     2321.78     2333.23     35.12 o 
  12   3   1      829.92      760.71     15.15 o 
  13   3   1      128.03      131.12      5.60 o 
  14   3   1       29.91       42.49      3.80 o 
  15   3   1      176.56      197.42      8.29 o 
  16   3   1       38.44       43.54      6.85 o 
  17   3   1     1890.99     1983.72     54.77 o 
  18   3   1       60.12       50.89      7.84 o 
  19   3   1     1789.43     1999.79     55.90 o 
  20   3   1      101.62       96.19     15.48 o 
  21   3   1     1594.16     1602.98     71.22 o 
  22   3   1        0.99        9.08     10.64 o 
  23   3   1      125.78      119.73     18.82 o 
 -24   4   1       50.92       46.92     13.04 o 
 -23   4   1       40.76       28.08      8.81 o 
 -22   4   1       48.23       56.74     10.82 o 
 -21   4   1       44.62       40.80      9.16 o 
 -20   4   1       40.48       22.34      6.34 o 
 -19   4   1       48.41       49.58      6.91 o 
 -18   4   1       66.21       72.64      7.50 o 
 -17   4   1      124.97      157.66     13.14 o 
 -16   4   1      804.41      744.14     21.83 o 
 -15   4   1      115.77      113.75      7.91 o 
 -14   4   1      637.62      640.75     18.97 o 
 -13   4   1      193.29      187.39      9.40 o 
 -12   4   1      587.36      639.73     18.28 o 
 -11   4   1      572.19      598.61     14.43 o 
 -10   4   1     1299.00     1448.37     34.46 o 
  -9   4   1      902.63      954.44     23.87 o 
  -8   4   1       32.61       43.23      4.11 o 
  -7   4   1       83.16       81.92      5.38 o 
  -6   4   1     2621.33     2996.15     74.41 o 
  -5   4   1       83.17       91.80     10.45 o 
  -4   4   1     7961.79     9184.95    165.66 o 
  -3   4   1     1309.57     1545.77     29.40 o 
  -2   4   1     5132.58     5893.54    132.67 o 
  -1   4   1     2765.76     3277.88     58.82 o 
   0   4   1     2225.03     2579.88     80.11 o 
   1   4   1     1382.17     1554.04     44.16 o 
   2   4   1     1514.01     1722.79     35.11 o 
   3   4   1     3241.84     3539.46     66.20 o 
   4   4   1      604.14      668.73     14.07 o 
   5   4   1      211.18      237.87      6.82 o 
   6   4   1      365.94      376.40      9.35 o 
   7   4   1      448.62      477.19      9.76 o 
   8   4   1      665.05      727.70     13.87 o 
   9   4   1     1987.03     2216.59     37.19 o 
  10   4   1      334.90      397.01      9.26 o 
  11   4   1       40.56       35.94      3.10 o 
  12   4   1       46.13       48.91      4.34 o 
  13   4   1      153.85      190.19      7.96 o 
  14   4   1       69.55       70.42      5.27 o 
  15   4   1      147.06      150.63      8.81 o 
  16   4   1      164.87      174.03      9.64 o 
  17   4   1        3.03        0.89      5.40 o 
  18   4   1        2.92        3.23      8.82 o 
  19   4   1      224.91      251.15     15.39 o 
  20   4   1       20.28       30.00      7.55 o 
  21   4   1       19.63       34.79     12.44 o 
  22   4   1        0.15       -8.45      9.51 o 
  23   4   1       23.97       26.37     12.99 o 
 -23   5   1      255.88      293.00     18.73 o 
 -22   5   1      268.88      271.00     17.58 o 
 -21   5   1      108.62      115.66      9.88 o 
 -20   5   1      243.39      253.54     13.22 o 
 -19   5   1       58.50       63.76      7.37 o 
 -18   5   1     1630.17     1565.63     39.82 o 
 -17   5   1       94.86       94.58      8.93 o 
 -16   5   1      882.20      825.18     23.70 o 
 -15   5   1      103.87      104.81      7.89 o 
 -14   5   1      133.64      119.19      7.91 o 
 -13   5   1        2.10        2.14      3.73 o 
 -12   5   1     2996.81     3092.29     69.63 o 
 -11   5   1      423.91      419.65     13.74 o 
 -10   5   1     4000.69     4024.21     88.49 o 
  -9   5   1      542.55      560.38     16.08 o 
  -8   5   1      646.96      553.60     15.61 o 
  -7   5   1      792.40      772.49     19.82 o 
  -6   5   1     2198.12     2261.91     42.93 o 
  -5   5   1      302.81      320.71      8.30 o 
  -4   5   1     8819.09    10368.77    163.15 o 
  -3   5   1     4244.88     5063.86     80.56 o 
  -2   5   1     9406.01    11384.59    178.86 o 
  -1   5   1     2544.22     2972.62     47.86 o 
   0   5   1      829.43      839.97     27.48 o 
   1   5   1     5109.92     5629.70    113.84 o 
   2   5   1     7777.27     8297.80    242.91 o 
   3   5   1     7923.29     8620.96    194.11 o 
   4   5   1     6982.62     7367.08    144.37 o 
   5   5   1      306.50      224.20      7.05 o 
   6   5   1      610.82      572.74     13.13 o 
   7   5   1     3352.69     3318.18     61.19 o 
   8   5   1      324.88      313.47      9.13 o 
   9   5   1     4298.10     4328.33     79.26 o 
  10   5   1     1601.61     1667.15     32.99 o 
  11   5   1     3804.76     3835.84     71.08 o 
  12   5   1        0.63       -0.99      2.93 o 
  13   5   1     2442.51     2542.59     49.04 o 
  14   5   1      490.33      532.37     14.42 o 
  15   5   1     4023.01     4005.19     85.75 o 
  16   5   1        3.78        0.75      4.09 o 
  17   5   1     2380.90     2568.60     69.43 o 
  18   5   1        3.80        9.38      7.34 o 
  19   5   1     1160.76     1254.37     70.60 o 
  20   5   1        8.07        9.95      6.74 o 
  21   5   1      190.25      159.11     23.22 o 
  22   5   1       27.51       42.95      9.01 o 
 -23   6   1       13.81       11.54     13.17 o 
 -22   6   1       17.09       23.06     13.02 o 
 -21   6   1        1.07       -5.48      6.62 o 
 -20   6   1       39.73       32.12      6.92 o 
 -19   6   1       40.74       31.76      7.95 o 
 -18   6   1        5.74        8.74      5.39 o 
 -17   6   1        1.83       -4.52      4.52 o 
 -16   6   1      122.82       96.21     12.77 o 
 -15   6   1        0.15       -3.56      4.00 o 
 -14   6   1       10.38       17.78      4.76 o 
 -13   6   1      344.66      365.66     15.24 o 
 -12   6   1      528.71      515.18     16.27 o 
 -11   6   1      374.75      356.65     12.73 o 
 -10   6   1     1460.99     1518.87     40.27 o 
  -9   6   1      327.92      344.71     15.82 o 
  -8   6   1      775.26      794.84     20.98 o 
  -7   6   1      274.13      314.49     12.00 o 
  -6   6   1        4.00       12.17      2.37 o 
  -5   6   1      130.99      162.84      5.80 o 
  -4   6   1      299.95      379.77      8.09 o 
  -3   6   1     1737.47     2217.03     36.59 o 
  -2   6   1     1272.35     1739.57     29.09 o 
  -1   6   1      485.92      685.98     12.81 o 
   0   6   1      486.17      615.23     13.49 o 
   1   6   1       42.60       39.13      3.11 o 
   2   6   1       16.34       23.87      2.84 o 
   3   6   1      386.06      460.73     14.67 o 
   4   6   1      261.83      261.33      9.49 o 
   5   6   1     1030.92     1055.35     21.75 o 
   6   6   1      124.74      149.23      9.47 o 
   7   6   1      727.29      758.82     17.97 o 
   8   6   1       37.32       38.99      3.77 o 
   9   6   1      223.87      204.84      9.22 o 
  10   6   1       13.26       11.02      3.19 o 
  11   6   1      200.69      209.29      8.49 o 
  12   6   1        1.47       -2.09      3.20 o 
  13   6   1       92.08       94.89      6.64 o 
  14   6   1      176.20      177.61     10.01 o 
  15   6   1       10.54        7.02      5.69 o 
  16   6   1       18.11       11.64      5.25 o 
  17   6   1       18.78       20.69      6.87 o 
  18   6   1       10.47       10.61      6.35 o 
  19   6   1       16.93        6.62      9.48 o 
  20   6   1       34.07       34.68     13.08 o 
  21   6   1       77.79      104.28     11.79 o 
  22   6   1      262.95      309.02     18.94 o 
 -22   7   1       53.37       40.35     10.27 o 
 -21   7   1       12.84       16.88      8.22 o 
 -20   7   1      173.76      188.80     12.06 o 
 -19   7   1        6.16        9.41      6.05 o 
 -18   7   1     1704.54     1670.04     42.62 o 
 -17   7   1       88.68       81.44     10.82 o 
 -16   7   1      381.54      374.61     14.77 o 
 -15   7   1       22.04       20.37      5.11 o 
 -14   7   1        7.83       12.44      4.54 o 
 -13   7   1        0.61       -1.04      3.99 o 
 -12   7   1       32.19       37.84      5.42 o 
 -11   7   1      339.03      341.50     14.91 o 
 -10   7   1     4733.59     4669.85    109.10 o 
  -9   7   1      370.04      373.97     12.93 o 
  -8   7   1     1694.78     1676.52     47.33 o 
  -7   7   1       25.94       24.57      4.02 o 
  -6   7   1     5396.12     5740.42    123.95 o 
  -5   7   1        4.85        2.99      2.86 o 
  -4   7   1     1136.14     1294.29     22.53 o 
  -3   7   1     1464.89     1719.14     32.78 o 
  -2   7   1     3926.13     4538.60     81.99 o 
  -1   7   1     3781.03     4499.41     72.36 o 
   0   7   1     2198.35     2648.90     49.11 o 
   1   7   1     7649.29     8532.08    224.89 o 
   2   7   1    10639.51    11598.87    233.99 o 
   3   7   1     5494.29     5753.42    103.97 o 
   4   7   1     1173.07     1128.80     23.35 o 
   5   7   1     1987.48     1977.88     67.53 o 
   6   7   1      116.94      101.18      5.57 o 
   7   7   1     4467.86     4631.44     85.02 o 
   8   7   1     1230.49     1342.75     27.83 o 
   9   7   1     7150.39     7357.21    132.99 o 
  10   7   1     1958.13     2022.53     40.07 o 
  11   7   1     6344.27     6448.14    117.71 o 
  12   7   1      222.89      262.99     12.72 o 
  13   7   1     1796.05     1718.33     35.52 o 
  14   7   1       69.14       77.42      7.28 o 
  15   7   1     1582.76     1613.88     39.43 o 
  16   7   1       10.38        9.26      5.20 o 
  17   7   1     1379.84     1439.30     43.92 o 
  18   7   1      317.69      355.75     18.61 o 
  19   7   1     1598.84     1757.55     52.50 o 
  20   7   1      148.90      154.30     13.67 o 
  21   7   1      637.81      698.64     40.10 o 
 -21   8   1       51.58       34.96      9.21 o 
 -20   8   1        2.92       -2.35      5.91 o 
 -19   8   1      379.43      411.32     22.69 o 
 -18   8   1       69.04       49.59      7.39 o 
 -17   8   1        6.71        0.69      5.36 o 
 -16   8   1      103.10       95.22      8.55 o 
 -15   8   1        0.02       -2.82      4.68 o 
 -14   8   1      121.46      109.77      8.87 o 
 -13   8   1      220.41      189.90     10.43 o 
 -12   8   1      391.72      386.02     14.20 o 
 -11   8   1       73.65       78.91      6.87 o 
 -10   8   1      491.83      509.33     16.38 o 
  -9   8   1        9.33        0.43      3.63 o 
  -8   8   1       88.03       95.30      6.83 o 
  -7   8   1        3.71        5.39      3.46 o 
  -6   8   1      130.18      129.22      7.58 o 
  -5   8   1       62.57       71.45      5.56 o 
  -4   8   1      651.52      744.92     19.96 o 
  -3   8   1       47.66       58.31      3.91 o 
  -2   8   1     1405.22     1581.71     36.16 o 
  -1   8   1       17.03       14.99      2.91 o 
   0   8   1      383.72      458.64     14.78 o 
   1   8   1      513.45      535.15     23.15 o 
   2   8   1       22.45       27.89      3.48 o 
   3   8   1      843.59      970.69     20.82 o 
   4   8   1       77.98       88.44      5.36 o 
   5   8   1       32.19       32.85      3.85 o 
   6   8   1      107.19      119.56      6.35 o 
   7   8   1      635.33      690.16     16.71 o 
   8   8   1       29.39       27.70      4.96 o 
   9   8   1      515.87      555.46     15.63 o 
  10   8   1      232.92      243.55      9.75 o 
  11   8   1       46.76       53.48      7.86 o 
  12   8   1      454.46      431.46     13.16 o 
  13   8   1      380.82      391.87     12.76 o 
  14   8   1      110.19      127.63      9.23 o 
  15   8   1      247.42      237.01     12.24 o 
  16   8   1        3.59        4.16      5.25 o 
  17   8   1       64.03       66.71     10.62 o 
  18   8   1       67.53       69.44     10.05 o 
  19   8   1       44.41       50.76      9.46 o 
  20   8   1        6.11        3.22      7.10 o 
 -20   9   1      538.59      560.06     45.66 o 
 -19   9   1       15.37       26.29      6.96 o 
 -18   9   1      659.56      640.38     31.25 o 
 -17   9   1       10.64       14.12      6.01 o 
 -16   9   1     1788.39     1699.95     43.37 o 
 -15   9   1       85.37       89.62      8.28 o 
 -14   9   1     1741.59     1658.03     41.75 o 
 -13   9   1        4.93        1.36      4.53 o 
 -12   9   1     1002.23      958.14     26.59 o 
 -11   9   1       55.20       53.44      6.20 o 
 -10   9   1      528.08      573.79     18.09 o 
  -9   9   1      284.97      261.44     20.03 o 
  -8   9   1     2802.76     2820.04     64.40 o 
  -7   9   1        2.78        3.25      3.68 o 
  -6   9   1     1564.96     1722.47     41.12 o 
  -5   9   1      559.12      664.90     24.85 o 
  -4   9   1     1985.94     2304.83     67.46 o 
  -3   9   1      824.64      935.35     31.64 o 
  -2   9   1       11.84       14.36      5.25 o 
  -1   9   1     2440.13     2733.97     60.04 o 
   0   9   1     1148.68     1247.89     30.30 o 
   1   9   1      970.18     1088.36     38.25 o 
   2   9   1      173.51      181.34      9.90 o 
   3   9   1      219.29      231.01      8.74 o 
   4   9   1      129.17      142.81      6.91 o 
   5   9   1     2921.94     3125.25    102.33 o 
   6   9   1      177.83      197.95      8.53 o 
   7   9   1     1549.72     1608.83     33.69 o 
   8   9   1      976.02     1000.67     22.72 o 
   9   9   1     2159.94     2219.71     65.06 o 
  10   9   1        9.52       10.68      4.15 o 
  11   9   1      496.46      562.57     15.64 o 
  12   9   1      182.10      177.28     13.28 o 
  13   9   1      910.44     1043.42     28.42 o 
  14   9   1       25.17       30.05      6.19 o 
  15   9   1      747.68      754.31     23.24 o 
  16   9   1       44.89       65.79      7.96 o 
  17   9   1     1571.32     1667.17     50.40 o 
  18   9   1      118.33      108.82     12.19 o 
  19   9   1      614.13      637.06     38.87 o 
 -19  10   1      100.76       94.57     20.67 o 
 -18  10   1        0.01       -1.67      5.79 o 
 -17  10   1        2.14        5.99      5.80 o 
 -16  10   1       84.83       76.06      8.57 o 
 -15  10   1        0.62       -4.84      4.84 o 
 -14  10   1       17.95       12.94      5.66 o 
 -13  10   1       18.08       14.98      5.56 o 
 -12  10   1      166.05      161.07     10.16 o 
 -11  10   1       20.41       14.39      4.97 o 
 -10  10   1       76.71       64.73      6.76 o 
  -9  10   1        8.31       12.87      4.53 o 
  -8  10   1      474.54      502.96     21.71 o 
  -7  10   1       82.91       95.63      9.92 o 
  -6  10   1      294.30      279.51     29.68 o 
  -5  10   1       40.57       39.46      7.51 o 
  -4  10   1       39.15       34.26      7.17 o 
  -3  10   1       90.56       88.51      9.45 o 
  -2  10   1       31.74       30.40      6.69 o 
  -1  10   1     1258.59     1405.32     44.52 o 
   0  10   1       48.87       50.70      5.73 o 
   1  10   1        1.17        6.22      4.26 o 
   2  10   1      198.68      212.18     10.58 o 
   3  10   1     1720.58     1776.64     41.97 o 
   4  10   1      119.22      142.62     10.49 o 
   5  10   1      902.19      939.72     24.29 o 
   6  10   1      242.25      250.96      9.89 o 
   7  10   1       34.19       38.05      4.89 o 
   8  10   1        9.01       11.70      4.19 o 
   9  10   1       62.89       54.42      5.57 o 
  10  10   1       21.56       32.87      4.99 o 
  11  10   1      389.66      408.23     20.47 o 
  12  10   1        0.12        0.35      4.29 o 
  13  10   1      119.07      120.06      9.48 o 
  14  10   1       15.98       19.07      6.05 o 
  15  10   1      121.71      112.71     12.04 o 
  16  10   1       25.80       26.78      6.93 o 
  17  10   1        7.34       -2.68      8.55 o 
  18  10   1       25.05       18.30      9.82 o 
 -17  11   1        6.74        8.42      6.25 o 
 -16  11   1      648.44      623.60     21.49 o 
 -15  11   1       34.94       24.33      6.31 o 
 -14  11   1      999.38     1017.37     29.33 o 
 -13  11   1      308.12      330.72     14.55 o 
 -12  11   1      756.74      794.00     24.11 o 
 -11  11   1       59.22       71.86     10.20 o 
 -10  11   1      819.19      804.17     30.64 o 
  -9  11   1      634.75      662.45     26.93 o 
  -8  11   1     2632.31     2652.05    124.78 o 
  -7  11   1      913.28      900.62     78.39 o 
  -6  11   1     1085.35     1074.90     37.04 o 
  -5  11   1      495.65      544.25     30.78 o 
  -4  11   1       70.59       84.59     11.33 o 
  -3  11   1      939.26     1008.41     53.32 o 
  -2  11   1      528.07      647.24     25.67 o 
  -1  11   1     2037.66     2134.61     64.32 o 
   0  11   1     2543.51     2704.07     79.30 o 
   1  11   1     1359.31     1491.90     53.40 o 
   2  11   1      467.31      519.08     17.19 o 
   3  11   1     1523.31     1677.25     40.53 o 
   4  11   1       78.84       86.63      7.73 o 
   5  11   1      575.78      625.74     29.03 o 
   6  11   1       45.44       49.66      6.53 o 
   7  11   1      868.38      873.86     24.86 o 
   8  11   1       55.10       45.35      5.53 o 
   9  11   1      765.13      802.45     39.01 o 
  10  11   1      152.11      163.38      8.85 o 
  11  11   1     1115.28     1217.78     37.92 o 
  12  11   1      116.28      115.85      9.57 o 
  13  11   1     1230.04     1340.59     35.52 o 
  14  11   1       36.17       41.70      7.48 o 
  15  11   1      330.23      375.34     16.44 o 
  16  11   1       45.46       32.33      7.49 o 
 -15  12   1        1.80       -4.34      7.88 o 
 -14  12   1       46.91       44.48     19.33 o 
 -13  12   1        7.64        9.78      7.92 o 
 -12  12   1       64.77       57.54     26.43 o 
 -11  12   1        2.18        3.75      8.46 o 
 -10  12   1       26.21       26.14      8.40 o 
  -9  12   1        2.37        4.56      7.21 o 
  -8  12   1       54.96       29.56      8.09 o 
  -7  12   1        3.29       -2.71      7.94 o 
  -6  12   1        1.40        6.13      7.28 o 
  -5  12   1       16.02       12.13      7.04 o 
  -4  12   1       51.09       67.90     12.84 o 
  -3  12   1       39.84       36.90      8.24 o 
  -2  12   1        2.93        3.04      6.52 o 
  -1  12   1       71.35       77.33      9.83 o 
   0  12   1      280.88      295.96     16.95 o 
   1  12   1      106.23       96.69     10.55 o 
   2  12   1        0.12        1.18     11.60 o 
   3  12   1       27.41       18.06      7.18 o 
   4  12   1       28.59       32.55      6.44 o 
   5  12   1       63.30       51.41      6.98 o 
   6  12   1        2.05        7.00      6.50 o 
   7  12   1       15.58       14.87      6.15 o 
   8  12   1      174.78      151.16     10.31 o 
   9  12   1        2.88       -4.55      5.17 o 
  10  12   1        7.92        3.94      5.89 o 
  11  12   1      205.21      202.94     12.23 o 
  12  12   1       48.17       37.63      8.17 o 
  13  12   1      172.01      180.91     12.77 o 
  14  12   1       46.46       39.46      7.85 o 
  15  12   1        2.58       -6.31     11.78 o 
 -13  13   1       50.42       44.80     13.36 o 
 -12  13   1      361.45      397.01     23.96 o 
 -11  13   1      467.84      508.38     24.61 o 
 -10  13   1      451.50      461.00     23.04 o 
  -9  13   1      128.96      117.23     12.84 o 
  -8  13   1      651.41      664.08     28.14 o 
  -7  13   1      379.63      371.68     20.13 o 
  -6  13   1     1034.84     1064.34     38.51 o 
  -5  13   1      222.22      229.34     16.28 o 
  -4  13   1      712.98      759.61     53.92 o 
  -3  13   1      951.41      964.64     35.63 o 
  -2  13   1     1410.42     1458.43     69.40 o 
  -1  13   1      789.12      862.05     33.02 o 
   0  13   1      573.63      633.75     26.62 o 
   1  13   1      490.71      553.45     24.63 o 
   2  13   1      501.83      520.16     23.69 o 
   3  13   1      333.12      364.10     19.45 o 
   4  13   1      482.05      502.55     26.66 o 
   5  13   1     1222.92     1308.95     70.05 o 
   6  13   1      526.51      542.19     56.53 o 
   7  13   1     2100.58     2031.58    110.76 o 
   8  13   1       75.56       65.72     10.35 o 
   9  13   1      797.77      789.97     31.26 o 
  10  13   1       26.58       33.11      7.41 o 
  11  13   1      709.19      726.11     29.74 o 
  12  13   1      273.69      259.44     25.71 o 
 -10  14   1        2.45       -3.75     10.48 o 
  -9  14   1       49.60       53.90     10.46 o 
  -8  14   1       17.13       13.43      8.17 o 
  -7  14   1       44.20       42.13      9.68 o 
  -6  14   1      212.94      233.56     27.53 o 
  -5  14   1       17.70       16.65      8.34 o 
  -4  14   1       40.59       38.38      9.51 o 
  -3  14   1       46.54       40.17      9.22 o 
  -2  14   1        0.42        1.00      7.36 o 
  -1  14   1       11.45        2.60      7.56 o 
   0  14   1       17.96       15.87      8.02 o 
   1  14   1       24.97       21.87      8.49 o 
   2  14   1      204.07      188.95     15.50 o 
   3  14   1        0.09        0.06      7.41 o 
   4  14   1       21.30       21.13      8.82 o 
   5  14   1        4.63        2.10      7.68 o 
   6  14   1       69.05       78.58     13.13 o 
   7  14   1       27.17       31.38     21.82 o 
   8  14   1       44.78       50.65     15.38 o 
   9  14   1      205.98      230.09     22.33 o 
  -3  15   1      250.10      250.69     26.85 o 
  -2  15   1      240.08      236.90     18.11 o 
  -1  15   1      104.31      123.46     19.10 o 
   0  15   1      209.73      187.24     32.13 o 
   1  15   1       99.29      117.60     13.45 o 
   2  15   1      254.05      220.11     24.03 o 
   3  15   1       81.84      106.88     18.06 o 
   4  15   1      483.24      515.50     34.99 o 
   5  15   1      333.19      356.29     29.06 o 
 -25   0   2        8.69       -3.32     14.06 o 
 -24   0   2      889.17      984.94     52.86 o 
 -23   0   2      257.14      265.58     25.29 o 
 -22   0   2      195.11      196.54     21.48 o 
 -21   0   2       89.19       67.49     14.91 o 
 -20   0   2      459.13      433.45     28.83 o 
 -19   0   2      178.68      181.45     19.14 o 
 -18   0   2       27.17       14.55      9.82 o 
 -17   0   2      161.05      152.93     16.54 o 
 -16   0   2      423.29      423.87     26.60 o 
 -15   0   2     1584.82     1457.67     63.64 o 
 -14   0   2      779.31      770.47     37.90 o 
 -13   0   2       47.15       73.26     10.84 o 
 -12   0   2        4.10       18.05      7.07 o 
 -11   0   2       60.18      141.90     13.95 o 
 -10   0   2     1258.23     1369.23     57.38 o 
  -9   0   2     6271.37     6021.43    228.65 o 
  -8   0   2    10610.10    10363.28    388.59 o 
  -7   0   2     6424.53     5609.43    212.26 o 
  -6   0   2       70.91       87.25      8.81 o 
  -5   0   2      362.15      264.70     14.63 o 
  -4   0   2       90.11       97.20      8.59 o 
  -3   0   2      749.24      817.72     33.41 o 
  -2   0   2     2237.21     2119.31     80.79 o 
  -1   0   2       29.87       26.97      3.91 o 
   0   0   2       58.57       44.42      5.87 o 
   1   0   2    19861.19    18113.92    458.95 o 
   2   0   2      496.79      457.13     19.51 o 
   3   0   2     7014.32     6295.11    221.25 o 
   4   0   2      488.21      435.45     19.41 o 
   5   0   2     1760.95     1452.63     54.54 o 
   6   0   2      800.77      800.35     22.02 o 
   7   0   2      444.68      373.34     10.02 o 
   8   0   2        4.98        1.86      1.94 o 
   9   0   2     4445.41     4260.69     87.37 o 
  10   0   2     1658.23     1581.56     34.52 o 
  11   0   2     8354.69     8660.32    208.11 o 
  12   0   2     2866.36     2875.81     72.72 o 
  13   0   2     6890.31     7003.10    170.00 o 
  14   0   2     2019.13     2126.91     56.08 o 
  15   0   2      615.25      672.46     22.54 o 
  16   0   2      690.42      788.12     25.48 o 
  17   0   2     1330.07     1435.44     61.91 o 
  18   0   2      218.56      233.47     21.52 o 
  19   0   2       29.63       43.48     12.37 o 
  20   0   2      613.05      740.48     39.43 o 
  21   0   2      470.35      533.41     32.72 o 
  22   0   2      653.61      730.26     40.30 o 
 -24   1   2       24.09        6.91      9.85 o 
 -23   1   2       20.67       26.68      9.73 o 
 -22   1   2        7.16       -6.76     11.45 o 
 -21   1   2       14.98       -6.26      7.54 o 
 -20   1   2      106.18       88.03     10.78 o 
 -19   1   2        3.13        8.57      8.86 o 
 -18   1   2       48.92       31.39      7.67 o 
 -17   1   2       79.44       74.88      9.07 o 
 -16   1   2        0.99       -5.21      5.21 o 
 -15   1   2       16.28        9.52      5.76 o 
 -14   1   2      188.96      196.23     12.41 o 
 -13   1   2      169.91      161.43     11.07 o 
 -12   1   2       30.72       32.49      5.66 o 
 -11   1   2      309.72      281.47     13.07 o 
 -10   1   2      663.89      677.86     22.58 o 
  -9   1   2      226.55      225.06     10.99 o 
  -8   1   2        8.62        8.74      3.60 o 
  -7   1   2       48.27       38.49      5.57 o 
  -6   1   2      264.62      264.09     18.37 o 
  -5   1   2       14.32       20.70      3.44 o 
  -4   1   2      674.28      665.12     50.12 o 
  -3   1   2     2889.69     2906.48     78.27 o 
  -2   1   2     3223.38     3147.72    115.94 o 
  -1   1   2    28629.43    27311.76   1278.77 o 
   0   1   2     4180.13     4083.59    129.26 o 
   1   1   2     1113.72     1065.63     20.32 o 
   2   1   2      145.59      142.75      4.78 o 
   3   1   2      741.34      779.16     21.09 o 
   4   1   2      742.45      785.47     27.63 o 
   5   1   2     1806.95     1896.47     34.63 o 
   6   1   2     1362.69     1414.00     26.39 o 
   7   1   2      758.39      847.47     15.08 o 
   8   1   2       98.74      102.26      4.25 o 
   9   1   2       90.11      102.81      3.96 o 
  10   1   2       62.07       80.14      3.37 o 
  11   1   2      617.26      610.91     12.24 o 
  12   1   2        6.50        6.13      2.51 o 
  13   1   2       89.96       88.81      5.07 o 
  14   1   2        0.00       -1.83      2.59 o 
  15   1   2      210.93      217.09     10.33 o 
  16   1   2       91.28      104.45      7.49 o 
  17   1   2       65.25       84.57      9.04 o 
  18   1   2        0.42       -4.58      5.91 o 
  19   1   2       78.84       92.43     10.53 o 
  20   1   2        3.34        2.81      6.42 o 
  21   1   2        8.95        4.89     10.37 o 
  22   1   2        2.48       -7.83      9.33 o 
  23   1   2       10.73       10.60     11.85 o 
 -24   2   2      413.89      444.51     23.52 o 
 -23   2   2       29.53       12.57      9.34 o 
 -22   2   2      722.81      734.98     55.81 o 
 -21   2   2      108.17      115.53     13.82 o 
 -20   2   2      623.37      585.93     24.82 o 
 -19   2   2      407.87      382.21     27.82 o 
 -18   2   2      684.09      608.25     24.58 o 
 -17   2   2     1684.99     1643.80     50.90 o 
 -16   2   2      682.06      706.13     35.13 o 
 -15   2   2     1239.99     1215.96     30.98 o 
 -14   2   2     2131.29     2017.41     47.32 o 
 -13   2   2      283.44      243.77     13.24 o 
 -12   2   2     1196.90     1061.79     33.57 o 
 -11   2   2      951.51      747.74     25.02 o 
 -10   2   2     1829.73     1678.95     48.74 o 
  -9   2   2     3171.58     2839.03     78.67 o 
  -8   2   2      347.37      412.18     15.29 o 
  -7   2   2     4275.16     4063.02     89.74 o 
  -6   2   2      554.47      571.46     18.60 o 
  -5   2   2     4299.81     4152.85    111.75 o 
  -4   2   2     1015.26     1034.26     30.04 o 
  -3   2   2     5120.56     4933.31    206.30 o 
  -2   2   2     2491.19     2521.22    162.96 o 
  -1   2   2     9881.79     9844.36    579.84 o 
   0   2   2      570.94      553.07     11.52 o 
   1   2   2       55.30       64.71      2.93 o 
   2   2   2     1830.33     1775.60     29.05 o 
   3   2   2       76.09       51.99      2.38 o 
   4   2   2      297.91      296.46      9.99 o 
   5   2   2      439.61      344.25      8.95 o 
   6   2   2      548.49      604.51     11.32 o 
   7   2   2     6507.33     6173.60     98.24 o 
   8   2   2      756.75      718.06     13.45 o 
   9   2   2     4508.43     4419.75     63.94 o 
  10   2   2      325.50      288.53      6.56 o 
  11   2   2      888.20      855.87     15.92 o 
  12   2   2      568.95      533.02     12.64 o 
  13   2   2       32.23       37.25      3.72 o 
  14   2   2      246.96      256.13     10.82 o 
  15   2   2      987.12     1032.39     26.00 o 
  16   2   2      601.53      643.81     18.77 o 
  17   2   2      646.08      724.85     20.79 o 
  18   2   2     1131.68     1217.45     37.34 o 
  19   2   2      558.77      650.30     37.36 o 
  20   2   2      571.24      677.33     38.63 o 
  21   2   2       33.44       57.80     14.13 o 
  22   2   2      220.66      264.92     24.71 o 
 -24   3   2        3.94       -5.24      8.76 o 
 -23   3   2       19.25       13.46      9.22 o 
 -22   3   2       13.93       -7.91      7.91 o 
 -21   3   2       32.85       30.42      8.99 o 
 -20   3   2      221.21      235.77     15.94 o 
 -19   3   2        2.40       -3.10      5.18 o 
 -18   3   2      152.59      146.53     12.36 o 
 -17   3   2      382.08      388.93     19.70 o 
 -16   3   2       71.97       75.61      7.11 o 
 -15   3   2       44.19       34.34      5.61 o 
 -14   3   2       12.56        5.53      4.13 o 
 -13   3   2        0.57       -1.21      3.49 o 
 -12   3   2     1544.09     1517.54     36.48 o 
 -11   3   2     1278.16     1263.70     30.89 o 
 -10   3   2      452.88      504.85     14.93 o 
  -9   3   2      251.31      282.52     12.52 o 
  -8   3   2        0.32        1.75      3.33 o 
  -7   3   2       68.75       74.53      6.09 o 
  -6   3   2      536.33      591.34     19.41 o 
  -5   3   2      302.78      362.21     13.33 o 
  -4   3   2      459.01      475.26     23.21 o 
  -3   3   2      527.60      519.48     13.29 o 
  -2   3   2      404.50      397.19     12.38 o 
  -1   3   2     3444.25     3482.33     93.04 o 
   0   3   2      442.84      444.72     15.14 o 
   1   3   2      753.19      809.22     14.21 o 
   2   3   2        6.90        6.00      1.28 o 
   3   3   2      345.92      304.60      8.41 o 
   4   3   2        6.72       14.60      1.80 o 
   5   3   2     7502.73     7525.29    119.06 o 
   6   3   2      222.05      216.42      8.45 o 
   7   3   2      386.36      396.20      8.47 o 
   8   3   2        3.33        5.00      1.89 o 
   9   3   2     1945.31     1916.83     32.51 o 
  10   3   2       78.43       76.61      3.42 o 
  11   3   2        8.86        8.80      2.20 o 
  12   3   2        1.95        0.50      3.09 o 
  13   3   2     1785.11     1801.68     40.17 o 
  14   3   2     1244.00     1241.56     56.57 o 
  15   3   2       92.82      103.99     10.58 o 
  16   3   2       97.61      100.23      9.50 o 
  17   3   2       11.40       15.75      6.04 o 
  18   3   2       11.79        7.86      5.76 o 
  19   3   2       64.84       74.22      9.37 o 
  20   3   2       15.87       12.19     10.57 o 
  21   3   2      108.67      115.84     18.67 o 
  22   3   2       31.81       24.33     12.68 o 
 -24   4   2      352.36      393.92     22.59 o 
 -23   4   2        3.54        1.39      8.57 o 
 -22   4   2      378.49      405.78     21.95 o 
 -21   4   2      114.29      120.10     19.77 o 
 -20   4   2      403.24      388.96     16.11 o 
 -19   4   2      461.21      481.93     17.73 o 
 -18   4   2     3532.13     3429.66     78.67 o 
 -17   4   2     1535.48     1496.80     37.98 o 
 -16   4   2     1796.05     1619.67     40.11 o 
 -15   4   2      737.85      703.02     20.75 o 
 -14   4   2     2677.10     2503.90     57.76 o 
 -13   4   2     1601.37     1514.02     36.87 o 
 -12   4   2      405.91      440.82     14.65 o 
 -11   4   2     3135.43     3006.65     67.26 o 
 -10   4   2     5101.15     4961.50    107.79 o 
  -9   4   2     4428.62     4298.17     93.76 o 
  -8   4   2      488.44      486.12     18.74 o 
  -7   4   2     5592.09     5743.89    154.66 o 
  -6   4   2     1785.04     2015.46     56.96 o 
  -5   4   2     5153.89     5283.95     94.30 o 
  -4   4   2        5.67        7.68      1.84 o 
  -3   4   2     4761.25     4725.48     84.30 o 
  -2   4   2       57.27       52.57      3.72 o 
  -1   4   2     5929.24     6249.23    126.11 o 
   0   4   2      709.37      791.53     16.13 o 
   1   4   2    11203.33    11512.65    203.63 o 
   2   4   2      772.03      825.05     17.17 o 
   3   4   2     9555.45     9388.56    166.56 o 
   4   4   2       42.70       53.92      3.28 o 
   5   4   2     1376.69     1162.18     25.61 o 
   6   4   2        2.78        4.35      2.95 o 
   7   4   2      976.60      877.36     16.09 o 
   8   4   2      273.56      257.37      6.76 o 
   9   4   2     1950.53     1926.59     32.85 o 
  10   4   2      998.81     1041.46     25.26 o 
  11   4   2     1850.67     1758.12     39.66 o 
  12   4   2      520.80      455.81     14.29 o 
  13   4   2      235.73      229.86     12.80 o 
  14   4   2      143.44      178.66     11.94 o 
  15   4   2      415.18      446.84     23.12 o 
  16   4   2      239.88      258.76     14.79 o 
  17   4   2      152.18      186.08     13.10 o 
  18   4   2      848.69      890.23     30.55 o 
  19   4   2      815.82      845.34     30.07 o 
  20   4   2      724.41      800.56     29.39 o 
  21   4   2       63.09       80.31     10.44 o 
  22   4   2      293.86      324.66     28.11 o 
 -23   5   2       23.99       20.43     12.08 o 
 -22   5   2        3.51       -5.58      8.06 o 
 -21   5   2        1.04       -5.64      5.64 o 
 -20   5   2       21.97       11.24     10.85 o 
 -19   5   2       92.58      110.02      9.18 o 
 -18   5   2       25.50       18.69      5.86 o 
 -17   5   2        0.57       -4.08      4.58 o 
 -16   5   2       86.04       84.14      7.57 o 
 -15   5   2      385.63      357.95     15.62 o 
 -14   5   2      706.06      676.18     20.21 o 
 -13   5   2       64.02       49.17      5.72 o 
 -12   5   2      697.54      651.68     19.04 o 
 -11   5   2      827.05      812.81     22.10 o 
 -10   5   2       60.46       60.12      5.49 o 
  -9   5   2      562.28      584.52     24.21 o 
  -8   5   2      163.13      162.59      7.83 o 
  -7   5   2       23.98       30.56      3.05 o 
  -6   5   2     1305.08     1350.72     25.90 o 
  -5   5   2     1145.55     1263.86     24.44 o 
  -4   5   2      729.26      870.25     21.57 o 
  -3   5   2     1821.67     2167.47     40.19 o 
  -2   5   2      113.90      130.88      5.14 o 
  -1   5   2      934.91     1079.67     31.72 o 
   0   5   2       96.97      110.65      5.07 o 
   1   5   2      167.26      185.87      6.91 o 
   2   5   2       10.66       13.62      3.02 o 
   3   5   2     1819.40     1891.72     39.51 o 
   4   5   2     1783.43     1880.84     45.27 o 
   5   5   2      225.72      245.02     10.54 o 
   6   5   2      172.63      185.67      6.63 o 
   7   5   2      100.74       98.80      4.94 o 
   8   5   2       63.35       70.82      4.63 o 
   9   5   2      410.85      419.28     11.16 o 
  10   5   2      220.60      209.54      9.41 o 
  11   5   2      403.82      437.15     14.06 o 
  12   5   2       78.95       80.47      6.36 o 
  13   5   2      112.86      154.23     12.68 o 
  14   5   2      133.87      141.26     16.53 o 
  15   5   2       42.75       54.35      8.02 o 
  16   5   2       63.68       70.14      8.92 o 
  17   5   2      331.47      330.68     17.22 o 
  18   5   2      108.24      102.23     12.26 o 
  19   5   2      323.29      368.36     19.19 o 
  20   5   2      482.40      545.86     23.85 o 
  21   5   2        0.52       -3.79     14.13 o 
 -23   6   2        2.86       -1.08      8.73 o 
 -22   6   2      175.08      169.28     13.82 o 
 -21   6   2        1.46        3.18      6.14 o 
 -20   6   2      721.64      684.52     22.57 o 
 -19   6   2      796.09      788.92     24.41 o 
 -18   6   2      525.18      476.15     17.40 o 
 -17   6   2      853.39      797.36     23.85 o 
 -16   6   2      372.77      329.64     13.78 o 
 -15   6   2       95.36       91.23     10.97 o 
 -14   6   2       85.12       86.00      7.39 o 
 -13   6   2      527.25      514.28     16.81 o 
 -12   6   2     2756.65     2738.53     62.78 o 
 -11   6   2     2808.69     2831.54     64.36 o 
 -10   6   2      157.21      176.34      9.04 o 
  -9   6   2     5947.46     6151.23    132.81 o 
  -8   6   2      965.32      906.37     19.65 o 
  -7   6   2     1900.29     1910.41     42.26 o 
  -6   6   2      138.23      154.76      7.94 o 
  -5   6   2     1668.21     1616.12     30.85 o 
  -4   6   2     2438.54     2733.43     50.37 o 
  -3   6   2     6459.08     6867.90    122.32 o 
  -2   6   2      150.94      183.15      6.75 o 
  -1   6   2     7640.98     8380.38    266.36 o 
   0   6   2       21.19       41.38      3.44 o 
   1   6   2    22731.94    24793.19    737.18 o 
   2   6   2      275.20      337.21     11.91 o 
   3   6   2     7115.03     7439.06    160.30 o 
   4   6   2       50.82       64.76      4.27 o 
   5   6   2     8939.65     8745.67    186.47 o 
   6   6   2     1131.22     1153.71     23.88 o 
   7   6   2     5551.85     5493.31     99.62 o 
   8   6   2      557.82      575.05     14.12 o 
   9   6   2     5323.15     5259.99     96.02 o 
  10   6   2     3062.68     3150.99     67.98 o 
  11   6   2     1583.45     1573.38     37.07 o 
  12   6   2      350.86      354.33     13.12 o 
  13   6   2     2544.62     2622.02     69.80 o 
  14   6   2      369.31      366.44     17.49 o 
  15   6   2      892.07      935.81     31.26 o 
  16   6   2     1071.49     1122.48     36.14 o 
  17   6   2     1469.16     1540.15     46.52 o 
  18   6   2     1166.79     1270.05     40.53 o 
  19   6   2       52.11       55.89      9.35 o 
  20   6   2      460.39      456.40     22.00 o 
  21   6   2      237.98      268.44     17.93 o 
 -22   7   2       26.88        4.12      6.89 o 
 -21   7   2        0.02       -0.45      5.84 o 
 -20   7   2       53.73       56.83      8.09 o 
 -19   7   2       39.62       35.76      6.92 o 
 -18   7   2       77.79       72.02      8.14 o 
 -17   7   2        1.01       -5.50     10.84 o 
 -16   7   2       50.09       33.55      5.50 o 
 -15   7   2      156.00      146.43      9.94 o 
 -14   7   2       32.36       27.16      7.55 o 
 -13   7   2      515.92      490.85     16.46 o 
 -12   7   2      349.99      338.31     13.01 o 
 -11   7   2       97.96       95.32      7.24 o 
 -10   7   2        6.02       -3.46      3.46 o 
  -9   7   2      118.53      114.79      9.24 o 
  -8   7   2        3.86        2.78      3.32 o 
  -7   7   2      109.51       99.89      5.25 o 
  -6   7   2        1.33        5.26      2.59 o 
  -5   7   2      153.28      186.27      8.36 o 
  -4   7   2       99.26      105.67      5.00 o 
  -3   7   2      623.62      673.59     14.90 o 
  -2   7   2       19.04       19.59      2.99 o 
  -1   7   2        2.32        0.51      2.41 o 
   0   7   2      236.82      289.24      8.71 o 
   1   7   2      217.49      235.67      7.94 o 
   2   7   2      289.36      340.40     13.44 o 
   3   7   2      955.78     1141.83     23.70 o 
   4   7   2        2.84        7.19      2.89 o 
   5   7   2      800.06      875.95     19.27 o 
   6   7   2      519.42      532.74     13.51 o 
   7   7   2       49.20       51.11      4.47 o 
   8   7   2        1.26        2.04      3.00 o 
   9   7   2      389.04      373.81     15.32 o 
  10   7   2      198.12      222.03     19.65 o 
  11   7   2      511.01      487.70     16.04 o 
  12   7   2        7.39       10.37      4.73 o 
  13   7   2       85.29       78.49      8.99 o 
  14   7   2       58.73       33.66     10.41 o 
  15   7   2        9.02        3.69     14.16 o 
  16   7   2        0.36        2.40      7.43 o 
  17   7   2       18.10       16.65      7.19 o 
  18   7   2      203.81      217.57     15.54 o 
  19   7   2       19.43       26.31      8.46 o 
  20   7   2       22.87        8.59      7.93 o 
 -21   8   2       48.73       46.19      9.12 o 
 -20   8   2      322.35      312.39     25.27 o 
 -19   8   2      136.85      134.89     10.47 o 
 -18   8   2      607.76      538.12     19.36 o 
 -17   8   2      658.77      621.73     20.69 o 
 -16   8   2     1749.89     1664.39     59.00 o 
 -15   8   2     1211.75     1152.18     38.12 o 
 -14   8   2      895.42      818.90     23.99 o 
 -13   8   2     1214.83     1249.48     32.73 o 
 -12   8   2      277.85      287.54     12.39 o 
 -11   8   2     1426.47     1431.95     36.00 o 
 -10   8   2      146.82      175.58      9.50 o 
  -9   8   2     1579.38     1573.72     50.31 o 
  -8   8   2      591.21      609.46     25.87 o 
  -7   8   2     4729.77     4863.90    166.84 o 
  -6   8   2     1911.85     2108.92     54.78 o 
  -5   8   2     5342.51     5543.84    151.64 o 
  -4   8   2      612.69      643.84     18.16 o 
  -3   8   2     2570.41     2725.08     64.13 o 
  -2   8   2      326.64      356.25     11.15 o 
  -1   8   2     5210.94     5676.32    133.91 o 
   0   8   2      869.87      985.63     29.00 o 
   1   8   2     2860.02     3112.63     58.11 o 
   2   8   2      384.88      430.59     11.77 o 
   3   8   2     4487.81     4656.59    118.20 o 
   4   8   2      697.84      772.57     25.79 o 
   5   8   2     2269.90     2335.66     58.45 o 
   6   8   2      472.15      456.15     12.73 o 
   7   8   2     3119.56     3177.18     62.31 o 
   8   8   2      796.68      765.02     18.32 o 
   9   8   2     3245.34     3338.52     63.25 o 
  10   8   2       28.57       43.30      6.00 o 
  11   8   2     1793.29     1860.21     43.74 o 
  12   8   2      516.39      551.45     18.08 o 
  13   8   2      578.44      613.69     19.60 o 
  14   8   2      300.88      324.88     17.54 o 
  15   8   2      394.38      433.65     20.33 o 
  16   8   2      214.50      228.27     16.03 o 
  17   8   2      346.57      346.87     18.88 o 
  18   8   2      295.57      309.92     18.41 o 
  19   8   2      513.82      592.12     25.92 o 
 -20   9   2       16.15       24.43     11.09 o 
 -19   9   2       79.98       56.87      9.47 o 
 -18   9   2      105.10      111.99     20.48 o 
 -17   9   2       22.01       10.22      5.65 o 
 -16   9   2        0.05       -0.44      4.94 o 
 -15   9   2        0.99       -2.08      6.45 o 
 -14   9   2        0.47       -4.34      4.34 o 
 -13   9   2      104.40      102.62     13.94 o 
 -12   9   2        1.00        4.69      5.04 o 
 -11   9   2        1.99        3.31      4.28 o 
 -10   9   2       30.06       30.83      6.95 o 
  -9   9   2      147.42      143.43      8.90 o 
  -8   9   2       34.47       29.04      4.76 o 
  -7   9   2      247.20      276.59     11.40 o 
  -6   9   2        1.53        2.01      5.34 o 
  -5   9   2      909.79      927.17     43.23 o 
  -4   9   2        0.93        1.65      5.10 o 
  -3   9   2      145.40      143.85     10.96 o 
  -2   9   2       11.55        8.19      3.78 o 
  -1   9   2      341.57      448.45     14.40 o 
   0   9   2      182.13      193.20     10.54 o 
   1   9   2      132.19      130.82     10.00 o 
   2   9   2      323.42      358.06     12.97 o 
   3   9   2      987.85     1016.97     22.41 o 
   4   9   2      565.70      586.04     16.96 o 
   5   9   2       19.96       17.31      3.88 o 
   6   9   2        5.41       10.50      3.82 o 
   7   9   2       36.93       32.85      5.68 o 
   8   9   2      622.38      583.30     18.11 o 
   9   9   2       39.00       42.74      5.30 o 
  10   9   2      162.04      163.96      9.97 o 
  11   9   2       83.26       97.48      8.37 o 
  12   9   2       86.29       74.28      7.54 o 
  13   9   2      681.86      706.02     21.95 o 
  14   9   2       11.36       14.53      7.10 o 
  15   9   2       12.98        8.69      6.85 o 
  16   9   2       84.10       69.34     21.68 o 
  17   9   2      103.37      111.44     12.21 o 
  18   9   2       39.33       26.99      8.91 o 
 -19  10   2      227.79      220.56     32.95 o 
 -18  10   2      655.13      618.14     21.70 o 
 -17  10   2      214.65      196.41     12.10 o 
 -16  10   2      604.59      560.37     25.08 o 
 -15  10   2      880.82      829.65     25.23 o 
 -14  10   2      905.61      868.69     27.68 o 
 -13  10   2      872.07      818.10     24.40 o 
 -12  10   2       74.56       81.17      7.78 o 
 -11  10   2     2238.02     2164.62     94.50 o 
 -10  10   2      339.34      356.12     18.62 o 
  -9  10   2     3108.28     3071.17     89.47 o 
  -8  10   2      731.40      760.14     61.97 o 
  -7  10   2     2748.87     2800.21    132.32 o 
  -6  10   2     1742.45     1728.73     66.65 o 
  -5  10   2      729.72      718.70     41.99 o 
  -4  10   2        0.55        1.36     11.39 o 
  -3  10   2      962.54     1013.93     34.59 o 
  -2  10   2       47.60       46.43      7.69 o 
  -1  10   2     3524.08     3810.65    107.53 o 
   0  10   2      135.75      143.18      8.59 o 
   1  10   2     2963.51     2993.17     94.86 o 
   2  10   2      249.03      268.70     11.75 o 
   3  10   2     1827.28     1944.81     48.68 o 
   4  10   2       45.76       45.31      7.00 o 
   5  10   2      245.28      293.80     15.08 o 
   6  10   2        0.45        4.63      3.80 o 
   7  10   2      844.02      847.01     20.51 o 
   8  10   2      353.34      355.93     12.72 o 
   9  10   2      276.33      264.72     18.37 o 
  10  10   2      170.33      154.08     11.62 o 
  11  10   2     1082.40     1118.56     32.75 o 
  12  10   2       98.75       99.76      8.97 o 
  13  10   2      487.55      503.57     18.30 o 
  14  10   2        3.22       10.77      7.31 o 
  15  10   2      611.36      588.48     25.13 o 
  16  10   2       34.54       36.68      9.12 o 
  17  10   2      125.47      141.30     15.41 o 
 -17  11   2        4.80       -3.43      6.69 o 
 -16  11   2       14.93        6.12      5.78 o 
 -15  11   2        8.42        2.45      5.47 o 
 -14  11   2       50.86       47.19      9.89 o 
 -13  11   2        1.15        3.91     11.44 o 
 -12  11   2        2.01        2.19      9.58 o 
 -11  11   2        3.20       -7.45      7.70 o 
 -10  11   2        8.27       14.36      7.40 o 
  -9  11   2      139.03      106.36     11.53 o 
  -8  11   2        1.20        0.20      6.82 o 
  -7  11   2      548.85      538.69     59.05 o 
  -6  11   2        2.60       -3.11      5.87 o 
  -5  11   2       15.70       17.81      7.13 o 
  -4  11   2      825.46      801.49     62.39 o 
  -3  11   2       37.49       35.39      7.87 o 
  -2  11   2       98.72       88.92     10.01 o 
  -1  11   2      268.59      282.26     16.12 o 
   0  11   2      301.61      299.60     12.76 o 
   1  11   2      413.58      448.45     28.91 o 
   2  11   2     1357.16     1299.59     33.01 o 
   3  11   2      259.60      264.38     12.22 o 
   4  11   2       27.62       33.89      5.91 o 
   5  11   2       12.97        8.78      5.15 o 
   6  11   2        2.14       -3.95      3.95 o 
   7  11   2      286.70      252.51     10.58 o 
   8  11   2        3.09        2.72      4.39 o 
   9  11   2        1.53       -1.44      5.64 o 
  10  11   2        1.25        4.07      5.59 o 
  11  11   2       58.18       52.26      7.29 o 
  12  11   2        3.01       -0.16      5.73 o 
  13  11   2       16.03       10.65      6.28 o 
  14  11   2        9.15        1.28      9.68 o 
  15  11   2        2.99       -6.24      7.31 o 
 -15  12   2      249.01      209.66     23.58 o 
 -14  12   2      138.91      130.57     14.29 o 
 -13  12   2      353.83      337.51     20.02 o 
 -12  12   2      107.61      102.11     12.36 o 
 -11  12   2      141.12      163.93     14.67 o 
 -10  12   2        8.60       15.28      7.68 o 
  -9  12   2      570.22      524.83     24.09 o 
  -8  12   2      264.28      290.34     17.69 o 
  -7  12   2      815.90      790.96     30.84 o 
  -6  12   2       13.62       20.93      7.68 o 
  -5  12   2      919.36      907.29     47.05 o 
  -4  12   2       11.47       12.00      6.99 o 
  -3  12   2     1316.01     1378.64     94.98 o 
  -2  12   2        8.63        6.61     10.59 o 
  -1  12   2      674.73      695.48     27.72 o 
   0  12   2       93.80      101.00     11.16 o 
   1  12   2     1600.77     1639.73    113.84 o 
   2  12   2        0.16        4.65      5.16 o 
   3  12   2      977.27     1048.73     28.96 o 
   4  12   2       14.50       14.95      5.74 o 
   5  12   2     1758.23     1723.51    118.08 o 
   6  12   2      339.24      360.39     15.42 o 
   7  12   2      777.05      777.52     23.66 o 
   8  12   2        3.72       12.04      7.87 o 
   9  12   2     1037.13      931.97     33.33 o 
  10  12   2       13.37       13.80      6.42 o 
  11  12   2     1042.12     1063.33     68.04 o 
  12  12   2        9.92       19.35      9.79 o 
  13  12   2      720.99      810.16     63.03 o 
 -12  13   2       16.75       21.94      9.09 o 
 -11  13   2       30.77       15.25      8.19 o 
 -10  13   2        1.55        4.59      8.24 o 
  -9  13   2        0.83       -6.13      7.34 o 
  -8  13   2        0.82        7.52      7.76 o 
  -7  13   2       75.85       72.84     10.73 o 
  -6  13   2       29.27       31.77      8.77 o 
  -5  13   2       10.05       15.67      7.62 o 
  -4  13   2       31.20       13.92      7.68 o 
  -3  13   2       19.75       23.87      7.92 o 
  -2  13   2      222.98      246.72     16.60 o 
  -1  13   2       19.38       12.13      7.62 o 
   0  13   2       64.48       41.96      8.93 o 
   1  13   2       14.95       11.53      7.24 o 
   2  13   2        2.03        9.78      9.88 o 
   3  13   2       23.46       15.04      6.04 o 
   4  13   2       21.74       17.17      6.42 o 
   5  13   2        0.68       -1.40      5.58 o 
   6  13   2      134.10      143.04     10.40 o 
   7  13   2       17.95       15.49      6.46 o 
   8  13   2      420.84      457.83     22.23 o 
   9  13   2       30.09       44.70      9.87 o 
  10  13   2      128.67      144.24     13.90 o 
  11  13   2        2.65        3.41      8.18 o 
  -8  14   2      144.00      142.16     14.12 o 
  -7  14   2      110.26      107.16     12.65 o 
  -6  14   2      200.76      193.92     16.19 o 
  -5  14   2      203.37      204.96     16.67 o 
  -4  14   2      140.52      130.33     13.91 o 
  -3  14   2      536.31      563.66     66.80 o 
  -2  14   2       31.50       27.54      8.95 o 
  -1  14   2      868.01      823.74     32.94 o 
   0  14   2       36.49       27.24     10.01 o 
   1  14   2      492.89      481.53     35.34 o 
   2  14   2        0.12       -2.29      6.91 o 
   3  14   2      477.57      472.32     23.12 o 
   4  14   2      335.21      311.11     19.09 o 
   5  14   2      588.28      528.15     36.12 o 
   6  14   2       25.56       18.41      7.05 o 
   7  14   2      265.76      254.33     17.27 o 
   8  14   2      305.43      282.95     26.52 o 
  -2  15   2       14.88       13.88     12.43 o 
  -1  15   2       25.54       12.86     12.01 o 
   0  15   2        6.12       14.71     12.46 o 
   1  15   2       29.32       14.91     11.84 o 
   2  15   2        0.73       -6.73     10.16 o 
   3  15   2        0.73        0.95     11.00 o 
 -24   1   3        5.39       -9.42      9.42 o 
 -23   1   3      215.47      202.59     16.29 o 
 -22   1   3      147.13      152.84     14.13 o 
 -21   1   3      709.68      646.87     27.29 o 
 -20   1   3       71.01       58.88     10.08 o 
 -19   1   3      815.64      736.11     28.60 o 
 -18   1   3       68.56       64.18      9.53 o 
 -17   1   3      874.44      824.08     29.94 o 
 -16   1   3      374.45      377.08     17.82 o 
 -15   1   3      890.74      870.50     30.34 o 
 -14   1   3        0.06       -2.20      5.10 o 
 -13   1   3      652.07      521.91     20.46 o 
 -12   1   3      297.24      283.88     13.87 o 
 -11   1   3      912.41      717.59     24.67 o 
 -10   1   3      178.13      155.91     10.07 o 
  -9   1   3      995.09      828.05     26.74 o 
  -8   1   3      726.66      659.16     22.04 o 
  -7   1   3     1966.20     1691.15     59.03 o 
  -6   1   3      379.94      351.36     13.42 o 
  -5   1   3     2134.64     1886.34     52.75 o 
  -4   1   3      472.52      406.04     14.05 o 
  -3   1   3      505.35      411.73     11.22 o 
  -2   1   3     5444.27     5150.94     93.91 o 
  -1   1   3     9746.00     9369.07    193.36 o 
   0   1   3     3935.30     3703.23     67.84 o 
   1   1   3    15982.77    15263.93    274.23 o 
   2   1   3     2923.66     2509.80     53.31 o 
   3   1   3     3674.91     3116.12     79.47 o 
   4   1   3     6233.19     5459.80    136.90 o 
   5   1   3      250.11      192.02      9.24 o 
   6   1   3     5006.74     4521.55     91.09 o 
   7   1   3     2966.27     2713.48     56.19 o 
   8   1   3     5071.79     4822.68     97.46 o 
   9   1   3      873.13      835.64     17.37 o 
  10   1   3     4341.68     4124.03     72.03 o 
  11   1   3      799.69      751.25     16.44 o 
  12   1   3     2781.63     2743.92     49.69 o 
  13   1   3       16.83       17.48      3.34 o 
  14   1   3     3027.88     2995.46     54.42 o 
  15   1   3      490.28      491.00     13.39 o 
  16   1   3     4110.95     4312.69     90.35 o 
  17   1   3      110.69      121.76      8.69 o 
  18   1   3     2665.08     2922.68     81.01 o 
  19   1   3        7.07       18.46     10.37 o 
  20   1   3     1343.60     1508.32     67.78 o 
  21   1   3       23.42       44.14     13.17 o 
 -24   2   3       30.22       28.45     10.54 o 
 -23   2   3        4.04        1.05      8.55 o 
 -22   2   3        0.58      -10.19     10.19 o 
 -21   2   3       95.25       86.59     24.34 o 
 -20   2   3      318.68      332.70     18.73 o 
 -19   2   3       39.06       39.80      8.79 o 
 -18   2   3       89.55       79.34     10.07 o 
 -17   2   3       21.22       29.65     15.95 o 
 -16   2   3       98.31       83.31      9.51 o 
 -15   2   3      436.12      375.18     25.21 o 
 -14   2   3       47.42       41.46      7.25 o 
 -13   2   3       10.94        9.23      5.45 o 
 -12   2   3      165.30      175.13     11.65 o 
 -11   2   3      870.77      861.31     28.68 o 
 -10   2   3       11.04        5.05      4.56 o 
  -9   2   3      572.87      542.08     19.68 o 
  -8   2   3       72.17       72.92      6.57 o 
  -7   2   3       34.98       78.98     22.57 o 
  -6   2   3       67.28       66.68      5.84 o 
  -5   2   3       27.97       44.58     10.08 o 
  -4   2   3       19.02       20.72      2.94 o 
  -3   2   3     7808.02     7716.73    296.89 o 
  -2   2   3       10.35       16.27      2.62 o 
  -1   2   3     1166.25     1157.26     22.77 o 
   0   2   3     8672.03     8621.93    155.74 o 
   1   2   3     3575.89     3479.46     63.96 o 
   2   2   3       31.30       43.14      2.45 o 
   3   2   3     1202.73     1137.67     36.29 o 
   4   2   3     2382.79     2332.37     47.76 o 
   5   2   3     2192.31     2069.93     38.06 o 
   6   2   3     1909.04     1900.73     56.56 o 
   7   2   3      506.96      484.40     13.23 o 
   8   2   3      306.25      315.54     10.40 o 
   9   2   3       69.56       68.31      5.06 o 
  10   2   3       34.44       33.62      3.41 o 
  11   2   3       64.03       62.15      4.32 o 
  12   2   3      317.64      300.89      9.48 o 
  13   2   3        0.07        1.46      3.03 o 
  14   2   3       80.19       96.56      8.59 o 
  15   2   3        4.03        4.50      4.17 o 
  16   2   3      165.34      181.58     15.16 o 
  17   2   3        0.03       -4.79      4.79 o 
  18   2   3       98.21      111.67     10.46 o 
  19   2   3       20.06        7.89     10.63 o 
  20   2   3        0.04       -3.22      9.80 o 
  21   2   3        6.63       -4.24     10.04 o 
 -24   3   3      118.43      138.45     15.64 o 
 -23   3   3      234.49      244.69     17.96 o 
 -22   3   3       21.44       20.13      9.31 o 
 -21   3   3      199.41      184.48     15.00 o 
 -20   3   3       77.37       82.74     20.99 o 
 -19   3   3     1615.37     1529.69     49.68 o 
 -18   3   3        2.71        5.13      6.82 o 
 -17   3   3     2895.65     2671.99     78.46 o 
 -16   3   3      449.82      399.59     18.95 o 
 -15   3   3     2326.84     2232.87     66.10 o 
 -14   3   3      222.89      213.54     13.40 o 
 -13   3   3     3085.25     3014.96     85.63 o 
 -12   3   3       33.44       51.07      7.27 o 
 -11   3   3     5096.09     4500.62    123.63 o 
 -10   3   3     1407.58     1341.76     48.35 o 
  -9   3   3     6897.76     6145.54    165.87 o 
  -8   3   3      478.28      467.27     17.62 o 
  -7   3   3     9153.14     8688.49    252.91 o 
  -6   3   3      769.48      689.37     33.68 o 
  -5   3   3     3372.40     3033.57    103.61 o 
  -4   3   3      535.40      532.71     31.14 o 
  -3   3   3    11359.38    10887.00    382.81 o 
  -2   3   3     2198.15     2147.24     96.59 o 
  -1   3   3     3653.74     3683.31     82.03 o 
   0   3   3     5209.05     5119.60     93.53 o 
   1   3   3     4769.80     4526.37     72.51 o 
   2   3   3     8732.61     8608.39    136.20 o 
   3   3   3      122.37       89.94      3.74 o 
   4   3   3      426.08      304.90      6.87 o 
   5   3   3      862.69      738.79     17.07 o 
   6   3   3     1591.58     1492.60     47.71 o 
   7   3   3      149.22      164.61      6.11 o 
   8   3   3     2757.07     2623.75     54.91 o 
   9   3   3     1768.07     1723.10     37.79 o 
  10   3   3     3800.44     3585.02     74.12 o 
  11   3   3       26.68       33.95      4.97 o 
  12   3   3     1211.60     1158.26     26.92 o 
  13   3   3      877.32      835.51     27.06 o 
  14   3   3       45.47       56.91     14.26 o 
  15   3   3      100.50      101.24      9.60 o 
  16   3   3      264.90      318.07     19.40 o 
  17   3   3      144.07      147.00     12.14 o 
  18   3   3      956.14     1038.93     34.14 o 
  19   3   3       81.92       84.66     10.40 o 
  20   3   3      554.37      653.49     25.91 o 
  21   3   3        0.78        3.15     11.19 o 
 -23   4   3       33.40       29.10     10.06 o 
 -22   4   3        3.12       10.65      9.02 o 
 -21   4   3       28.61       12.59      8.65 o 
 -20   4   3       52.53       30.18      8.94 o 
 -19   4   3       23.23       17.45      8.11 o 
 -18   4   3      459.88      449.10     21.13 o 
 -17   4   3      455.18      393.63     19.52 o 
 -16   4   3      735.42      685.04     28.71 o 
 -15   4   3      267.87      230.43     22.37 o 
 -14   4   3      206.80      197.24     13.25 o 
 -13   4   3        3.36       -5.24      5.24 o 
 -12   4   3      146.38      144.50     16.15 o 
 -11   4   3      265.54      244.55     20.15 o 
 -10   4   3      130.03      112.90      9.10 o 
  -9   4   3     1650.39     1580.42     80.85 o 
  -8   4   3        1.41        0.56      4.03 o 
  -7   4   3      498.70      511.59     21.31 o 
  -6   4   3       33.87       34.03      3.90 o 
  -5   4   3        0.40       -0.96      2.67 o 
  -4   4   3      472.72      502.39     14.00 o 
  -3   4   3      468.17      512.48     11.66 o 
  -2   4   3      265.74      280.77     10.24 o 
  -1   4   3     1064.93     1141.11     22.51 o 
   0   4   3       74.25       74.00      3.28 o 
   1   4   3      174.29      161.47      5.04 o 
   2   4   3        7.03        5.27      1.68 o 
   3   4   3     1125.92     1143.54     21.89 o 
   4   4   3       51.58       48.50      2.71 o 
   5   4   3        0.09        0.62      1.66 o 
   6   4   3      431.59      422.90     11.79 o 
   7   4   3       56.80       55.43      3.82 o 
   8   4   3      405.26      397.94     15.28 o 
   9   4   3        0.53       -3.50      3.50 o 
  10   4   3      263.13      214.68     11.94 o 
  11   4   3      101.06      105.04      8.74 o 
  12   4   3        3.80        1.83      4.35 o 
  13   4   3       75.28       98.20     21.02 o 
  14   4   3      112.25      109.42      9.72 o 
  15   4   3        0.91        5.04      5.52 o 
  16   4   3      176.90      196.88     18.03 o 
  17   4   3       10.06        5.60      6.27 o 
  18   4   3      119.48      140.37     12.60 o 
  19   4   3       27.66       42.49      8.67 o 
  20   4   3      467.82      530.51     23.38 o 
  21   4   3        0.09       -1.61      8.87 o 
 -23   5   3      392.26      441.43     23.75 o 
 -22   5   3      178.40      193.82     15.99 o 
 -21   5   3      372.96      399.08     21.65 o 
 -20   5   3      206.71      224.38     16.20 o 
 -19   5   3      985.89      981.11     38.94 o 
 -18   5   3       12.86       19.12      7.92 o 
 -17   5   3     1351.63     1295.78     43.06 o 
 -16   5   3      175.54      199.45     14.25 o 
 -15   5   3      717.91      654.65     25.47 o 
 -14   5   3      123.90      123.21     18.94 o 
 -13   5   3     1165.52     1115.52     36.80 o 
 -12   5   3      152.53      139.30     10.87 o 
 -11   5   3     5442.33     5214.40    142.98 o 
 -10   5   3       56.75       52.99      7.27 o 
  -9   5   3     8681.30     8173.62    234.33 o 
  -8   5   3      862.29      826.76     26.43 o 
  -7   5   3      718.35      683.06     18.38 o 
  -6   5   3     1888.43     1800.32     43.96 o 
  -5   5   3     1032.31      886.15     18.38 o 
  -4   5   3     1576.48     1443.53     28.03 o 
  -3   5   3      677.08      615.81     18.98 o 
  -2   5   3      215.15      208.75      7.08 o 
  -1   5   3     5022.87     5155.39    103.17 o 
   0   5   3     4122.77     4118.33     66.60 o 
   1   5   3      237.34      243.16      6.52 o 
   2   5   3     2151.28     2117.18     41.92 o 
   3   5   3      275.91      253.77      7.71 o 
   4   5   3     2781.74     2619.97     64.91 o 
   5   5   3      580.03      561.03     13.11 o 
   6   5   3      976.75      910.51     33.49 o 
   7   5   3      575.97      526.53     21.70 o 
   8   5   3     3783.39     3676.98    143.67 o 
   9   5   3      240.26      211.03     11.85 o 
  10   5   3     2801.40     2624.45     68.59 o 
  11   5   3      434.16      375.37     17.79 o 
  12   5   3      487.16      457.54     18.70 o 
  13   5   3        8.29       -0.52      4.98 o 
  14   5   3      577.22      615.63     23.17 o 
  15   5   3        0.20        0.70      5.56 o 
  16   5   3      754.63      816.39     28.96 o 
  17   5   3       87.01       92.53     10.62 o 
  18   5   3     1293.55     1432.30     44.49 o 
  19   5   3        0.70       -2.70      6.63 o 
  20   5   3      300.38      315.63     18.52 o 
 -22   6   3        0.67       -3.25      8.22 o 
 -21   6   3        0.80       -4.76      7.83 o 
 -20   6   3        1.05       -4.21      7.87 o 
 -19   6   3       53.71       68.14     12.22 o 
 -18   6   3      100.15       89.68     11.34 o 
 -17   6   3       52.63       40.37     10.91 o 
 -16   6   3       20.81       13.19      7.48 o 
 -15   6   3      188.68      190.16     13.75 o 
 -14   6   3        5.41        2.45      6.94 o 
 -13   6   3      383.75      361.26     17.43 o 
 -12   6   3       15.94       18.95      6.29 o 
 -11   6   3       81.19       99.70     14.42 o 
 -10   6   3        0.21        2.16      3.94 o 
  -9   6   3       62.34       69.49      5.82 o 
  -8   6   3       68.12       63.32      6.57 o 
  -7   6   3       11.62        9.88      3.89 o 
  -6   6   3      479.75      468.62     13.65 o 
  -5   6   3      410.02      425.37     10.75 o 
  -4   6   3        9.58        8.95      2.61 o 
  -3   6   3        0.00        1.56      2.36 o 
  -2   6   3      196.92      205.48     11.56 o 
  -1   6   3        0.07        1.97      2.33 o 
   0   6   3      398.47      400.41     10.50 o 
   1   6   3      388.56      440.42     11.24 o 
   2   6   3       23.81       28.33      3.27 o 
   3   6   3      159.64      164.37      6.72 o 
   4   6   3      160.44      157.77      6.59 o 
   5   6   3       24.85       24.31      4.07 o 
   6   6   3        4.23        4.54      3.45 o 
   7   6   3      113.00      130.67      7.40 o 
   8   6   3      306.62      295.82     11.31 o 
   9   6   3       84.93       86.94      8.18 o 
  10   6   3       61.32       68.90      7.89 o 
  11   6   3       27.05       29.77      8.34 o 
  12   6   3        4.21       11.14      5.66 o 
  13   6   3       54.49       59.62      8.20 o 
  14   6   3        6.08        4.64      5.80 o 
  15   6   3        2.84       -3.70      5.88 o 
  16   6   3       13.25       14.63      7.11 o 
  17   6   3      382.66      401.86     20.19 o 
  18   6   3       11.90        9.13      7.27 o 
  19   6   3       87.53       74.80     10.99 o 
 -21   7   3      548.81      510.12     25.21 o 
 -20   7   3       42.64       64.99     10.81 o 
 -19   7   3      904.83      930.13     35.15 o 
 -18   7   3       53.53       64.47     10.37 o 
 -17   7   3     1571.11     1527.22     49.81 o 
 -16   7   3       12.77       23.23      7.99 o 
 -15   7   3     1350.18     1223.29     55.43 o 
 -14   7   3      153.37      140.98     12.19 o 
 -13   7   3      328.72      318.64     16.83 o 
 -12   7   3      201.08      194.50     13.23 o 
 -11   7   3      564.02      537.70     33.08 o 
 -10   7   3      151.69      150.16      8.54 o 
  -9   7   3     2429.63     2276.96     56.16 o 
  -8   7   3      846.24      831.37     22.33 o 
  -7   7   3     2301.16     2318.21     67.35 o 
  -6   7   3      476.78      458.10     23.22 o 
  -5   7   3      876.65      887.80     23.55 o 
  -4   7   3      522.85      504.24     19.13 o 
  -3   7   3      202.49      174.85     10.15 o 
  -2   7   3      329.66      338.58      9.78 o 
  -1   7   3      742.36      761.67     17.00 o 
   0   7   3     1108.44     1185.09     25.80 o 
   1   7   3      587.31      639.85     15.16 o 
   2   7   3      672.72      668.75     15.69 o 
   3   7   3     3099.82     3134.19     58.68 o 
   4   7   3      442.68      455.82     14.01 o 
   5   7   3      645.74      617.10     20.85 o 
   6   7   3      824.06      798.74     21.28 o 
   7   7   3      229.38      231.22     10.31 o 
   8   7   3     1710.71     1617.47     50.26 o 
   9   7   3        7.27        2.18      4.03 o 
  10   7   3     1502.07     1487.26     43.07 o 
  11   7   3      916.02      843.04     28.39 o 
  12   7   3     1389.96     1445.87     47.36 o 
  13   7   3        1.04       -3.60      5.93 o 
  14   7   3      852.58      831.02     29.24 o 
  15   7   3       28.97       29.68      7.82 o 
  16   7   3      357.58      367.54     19.14 o 
  17   7   3       65.89       91.11     11.21 o 
  18   7   3      421.46      470.63     32.33 o 
  19   7   3        0.97       -3.92      8.55 o 
 -20   8   3        2.32        0.53      8.66 o 
 -19   8   3        4.93        0.51     11.42 o 
 -18   8   3       50.43       38.72      9.78 o 
 -17   8   3       97.83       99.51     11.93 o 
 -16   8   3       79.28       78.95     22.99 o 
 -15   8   3      203.95      181.82     18.03 o 
 -14   8   3       25.83       16.99      7.56 o 
 -13   8   3      105.46      104.81     11.22 o 
 -12   8   3      111.23      103.43     10.32 o 
 -11   8   3       70.05       75.56      9.42 o 
 -10   8   3        4.28        5.62      6.05 o 
  -9   8   3       22.17       14.97      6.41 o 
  -8   8   3       63.54       46.61      7.52 o 
  -7   8   3      497.56      494.83     20.47 o 
  -6   8   3       56.69       47.68      5.41 o 
  -5   8   3        2.92       -0.20      3.88 o 
  -4   8   3      416.94      381.06     13.08 o 
  -3   8   3       71.78       78.53      5.08 o 
  -2   8   3      324.05      333.73     10.02 o 
  -1   8   3        1.03        2.20      3.12 o 
   0   8   3        4.60        3.44      3.19 o 
   1   8   3     3653.63     3792.04     88.34 o 
   2   8   3       82.99       75.91      5.31 o 
   3   8   3       43.62       47.61      4.59 o 
   4   8   3      204.12      177.89      7.84 o 
   5   8   3      177.46      169.74      7.75 o 
   6   8   3      348.09      324.85     14.89 o 
   7   8   3       52.44       44.98      5.82 o 
   8   8   3       46.56       36.48      5.40 o 
   9   8   3      797.48      800.78     22.47 o 
  10   8   3      626.09      542.98     29.86 o 
  11   8   3      382.53      361.72     19.01 o 
  12   8   3        8.16        2.43      6.03 o 
  13   8   3        7.27       -2.66      6.05 o 
  14   8   3       47.27       36.88      8.04 o 
  15   8   3       77.93       80.79     10.40 o 
  16   8   3       22.31       19.74      7.94 o 
  17   8   3       18.97       25.43      8.74 o 
  18   8   3        0.54        1.50      7.43 o 
 -19   9   3      491.61      487.49     24.47 o 
 -18   9   3       11.41       19.11      9.30 o 
 -17   9   3      845.56      796.05     31.71 o 
 -16   9   3      245.63      245.97     18.98 o 
 -15   9   3     1656.90     1621.28     56.04 o 
 -14   9   3       31.18       31.45      8.38 o 
 -13   9   3     2089.56     2083.07     64.27 o 
 -12   9   3      120.91      118.49     11.94 o 
 -11   9   3     1639.56     1606.95     51.21 o 
 -10   9   3      431.53      398.56     26.25 o 
  -9   9   3     1443.35     1370.89     60.14 o 
  -8   9   3       68.36       81.05      9.57 o 
  -7   9   3     3398.50     3294.58    159.25 o 
  -6   9   3      200.06      210.17     31.23 o 
  -5   9   3      881.53      897.62     31.20 o 
  -4   9   3      122.57      106.14     10.02 o 
  -3   9   3     3119.49     3159.65     83.60 o 
  -2   9   3     1763.91     1840.36     52.67 o 
  -1   9   3     1232.98     1237.59     27.73 o 
   0   9   3      647.70      673.09     16.52 o 
   1   9   3     2190.73     2290.53     46.05 o 
   2   9   3      365.08      381.87     12.63 o 
   3   9   3      394.08      392.38     11.94 o 
   4   9   3       46.91       34.07      4.59 o 
   5   9   3      490.08      540.14     14.61 o 
   6   9   3      762.29      712.63     20.59 o 
   7   9   3      236.93      250.85     11.55 o 
   8   9   3      543.00      485.49     16.53 o 
   9   9   3      537.31      487.15     16.64 o 
  10   9   3      352.35      398.30     18.69 o 
  11   9   3        1.13       -1.64      5.88 o 
  12   9   3      336.39      383.91     33.48 o 
  13   9   3        5.08       -2.19      6.34 o 
  14   9   3       82.48       81.59     10.85 o 
  15   9   3       84.60       66.73     10.37 o 
  16   9   3      246.25      239.43     32.79 o 
  17   9   3       14.15       14.74     13.82 o 
 -18  10   3       42.56       18.76     12.46 o 
 -17  10   3        1.39       -7.29      7.29 o 
 -16  10   3       12.89        7.03     11.74 o 
 -15  10   3       11.17       10.36      7.74 o 
 -14  10   3       26.41       17.61      8.17 o 
 -13  10   3       83.64       85.98     11.26 o 
 -12  10   3        5.97       12.52      7.57 o 
 -11  10   3       96.77       63.93     13.27 o 
 -10  10   3        6.07       13.84      7.36 o 
  -9  10   3      466.29      489.13     22.09 o 
  -8  10   3      422.58      393.79     38.73 o 
  -7  10   3        9.43       13.77      6.73 o 
  -6  10   3      347.80      328.95     20.34 o 
  -5  10   3        6.00        5.95      5.97 o 
  -4  10   3       21.53       16.85      9.13 o 
  -3  10   3      503.10      458.03     20.19 o 
  -2  10   3       19.48       17.89      7.02 o 
  -1  10   3      131.66      147.34      8.83 o 
   0  10   3      624.77      647.12     28.37 o 
   1  10   3      364.33      368.93     11.93 o 
   2  10   3       57.36       56.31      5.59 o 
   3  10   3        0.80        8.85      4.14 o 
   4  10   3        3.09        1.42      3.98 o 
   5  10   3       22.57       19.53      6.59 o 
   6  10   3      408.45      422.63     15.35 o 
   7  10   3      115.40      119.27      8.76 o 
   8  10   3        4.03        6.15      5.13 o 
   9  10   3        0.88       -3.56      4.83 o 
  10  10   3       48.89       43.85      8.69 o 
  11  10   3        6.99       -5.34      6.37 o 
  12  10   3       21.87       29.66      8.39 o 
  13  10   3        2.73       -0.95     13.11 o 
  14  10   3       58.63       59.64     10.09 o 
  15  10   3       35.34       45.89      9.83 o 
 -16  11   3       63.52       50.48     14.64 o 
 -15  11   3      637.15      595.16     37.48 o 
 -14  11   3       59.25       53.30     14.23 o 
 -13  11   3      732.35      732.56     30.41 o 
 -12  11   3       18.01       31.30      8.72 o 
 -11  11   3      465.01      524.76     24.31 o 
 -10  11   3       61.73       53.98      9.57 o 
  -9  11   3      995.23      957.56     35.16 o 
  -8  11   3        7.61       11.50      7.37 o 
  -7  11   3     2157.86     1981.89     87.41 o 
  -6  11   3        6.37        6.66      9.90 o 
  -5  11   3     2017.56     1912.97     59.51 o 
  -4  11   3      123.92       99.96     10.91 o 
  -3  11   3       67.52       48.24      8.34 o 
  -2  11   3      725.93      701.68     27.20 o 
  -1  11   3      270.74      271.60     15.83 o 
   0  11   3      648.35      635.75     25.43 o 
   1  11   3     1618.51     1596.60     66.39 o 
   2  11   3      285.90      304.67     13.34 o 
   3  11   3     1048.88     1016.29     27.64 o 
   4  11   3     1282.46     1336.16     50.41 o 
   5  11   3      520.57      569.59     18.75 o 
   6  11   3      604.32      622.98     44.31 o 
   7  11   3       18.86       14.42      5.80 o 
   8  11   3      454.70      457.41     44.45 o 
   9  11   3       20.85       16.95      6.26 o 
  10  11   3      397.01      410.45     20.50 o 
  11  11   3      133.17      148.43     13.52 o 
  12  11   3      512.11      502.48     26.22 o 
  13  11   3      193.86      179.87     15.18 o 
  14  11   3      706.50      737.74     29.70 o 
 -13  12   3       22.56       15.53      8.92 o 
 -12  12   3       21.98       28.82     13.22 o 
 -11  12   3       21.82        7.22     10.62 o 
 -10  12   3        1.85        1.53      7.32 o 
  -9  12   3        1.03       -4.67      6.82 o 
  -8  12   3      161.43      151.98     13.83 o 
  -7  12   3       52.31       33.10      8.53 o 
  -6  12   3        1.89        1.97      7.03 o 
  -5  12   3      175.14      179.70     14.36 o 
  -4  12   3        0.07       -0.32      6.70 o 
  -3  12   3      306.52      283.35     19.66 o 
  -2  12   3        3.31        3.21      6.72 o 
  -1  12   3       13.57        6.03      6.93 o 
   0  12   3       22.76        9.62      6.94 o 
   1  12   3        0.42       -0.95      6.48 o 
   2  12   3       10.65        9.52      5.70 o 
   3  12   3       28.89       26.82      6.25 o 
   4  12   3       74.44       64.46      9.48 o 
   5  12   3      204.43      187.27     13.88 o 
   6  12   3      162.73      154.03     14.24 o 
   7  12   3        8.15        4.51      7.26 o 
   8  12   3      266.84      248.77     16.04 o 
   9  12   3        2.36        3.23      6.25 o 
  10  12   3        0.62        6.53      7.78 o 
  11  12   3       15.54       20.18      9.07 o 
  12  12   3       47.32       34.63      9.74 o 
 -11  13   3      231.38      152.99     21.65 o 
 -10  13   3       32.80       29.44     10.16 o 
  -9  13   3      337.96      329.15     20.09 o 
  -8  13   3      121.37      118.71     13.06 o 
  -7  13   3      307.02      339.56     20.01 o 
  -6  13   3       15.15       23.50      8.70 o 
  -5  13   3      717.43      732.41     30.14 o 
  -4  13   3       25.54        6.90      7.83 o 
  -3  13   3      236.79      249.00     17.15 o 
  -2  13   3       16.08       11.19      9.06 o 
  -1  13   3      594.76      579.95     25.63 o 
   0  13   3      389.31      372.67     20.13 o 
   1  13   3      322.38      313.85     43.32 o 
   2  13   3      503.31      496.57     30.94 o 
   3  13   3      555.05      559.86     35.96 o 
   4  13   3      473.77      432.55     24.50 o 
   5  13   3       94.97       90.89     15.58 o 
   6  13   3      336.31      330.20     18.83 o 
   7  13   3      306.93      311.20     18.66 o 
   8  13   3      991.18      988.29     52.01 o 
   9  13   3       84.43       74.23     11.00 o 
  -7  14   3       20.78       21.43     13.20 o 
  -6  14   3        2.64        2.30      8.34 o 
  -5  14   3        5.39       -2.15      7.88 o 
  -4  14   3       55.68       45.09      9.99 o 
  -3  14   3       81.39       52.59     10.69 o 
  -2  14   3        7.57       -1.56      7.50 o 
  -1  14   3        0.43        5.58      7.99 o 
   0  14   3      131.02      125.98     13.72 o 
   1  14   3       30.65       28.64      8.87 o 
   2  14   3        0.07        6.22      7.93 o 
   3  14   3        0.63        1.82     11.47 o 
   4  14   3        1.65      -11.65     11.65 o 
   5  14   3       23.51       19.74      9.15 o 
 -23   0   4      181.52      161.83     21.50 o 
 -22   0   4      106.10       85.98     17.07 o 
 -21   0   4     1184.71     1108.47     56.00 o 
 -20   0   4      201.01      203.63     22.05 o 
 -19   0   4     1539.22     1312.17     62.38 o 
 -18   0   4     1269.77     1306.29     61.64 o 
 -17   0   4      754.66      684.05     38.13 o 
 -16   0   4      290.55      253.74     21.99 o 
 -15   0   4     1671.50     1550.27     68.79 o 
 -14   0   4      644.65      594.09     33.16 o 
 -13   0   4     2303.71     2103.09     88.06 o 
 -12   0   4     1534.81     1543.02     66.81 o 
 -11   0   4      344.94      336.09     22.67 o 
 -10   0   4     4354.46     3988.61    156.07 o 
  -9   0   4       13.57       20.98      7.99 o 
  -8   0   4     7167.97     6800.12    258.90 o 
  -7   0   4     8257.25     7653.55    289.81 o 
  -6   0   4     2085.48     1831.53     74.17 o 
  -5   0   4      713.03      718.31     32.58 o 
  -4   0   4       32.86       15.63      5.63 o 
  -3   0   4     1084.78     1195.70     34.17 o 
  -2   0   4     4251.20     3856.22    119.32 o 
  -1   0   4     1980.15     1873.54     63.09 o 
   0   0   4     4422.86     4165.83    189.59 o 
   1   0   4     1162.85     1033.02     29.31 o 
   2   0   4     8506.95     8361.42    295.24 o 
   3   0   4      128.05      119.17     10.65 o 
   4   0   4     5595.65     4972.91    178.30 o 
   5   0   4     2220.76     2167.71     81.56 o 
   6   0   4     5754.43     5159.16    185.13 o 
   7   0   4     1195.08     1099.35     45.48 o 
   8   0   4     3905.71     3511.00     87.54 o 
   9   0   4      319.73      311.40     13.39 o 
  10   0   4      947.94      930.87     27.94 o 
  11   0   4     2516.03     2245.61     58.84 o 
  12   0   4      755.22      734.50     23.94 o 
  13   0   4      316.44      288.82     13.79 o 
  14   0   4     2215.24     2145.72     57.76 o 
  15   0   4      682.02      695.22     25.02 o 
  16   0   4      755.15      749.35     28.02 o 
  17   0   4     1065.04     1046.81     49.82 o 
  18   0   4      396.13      439.36     30.03 o 
  19   0   4      501.69      540.50     33.96 o 
 -23   1   4        0.25       -5.12      8.82 o 
 -22   1   4        0.16       -7.43      7.43 o 
 -21   1   4       28.26       17.87     10.20 o 
 -20   1   4        7.12       -7.40      7.40 o 
 -19   1   4      198.30      183.82     14.70 o 
 -18   1   4        1.62       -6.68      6.68 o 
 -17   1   4       13.90       10.58      7.37 o 
 -16   1   4        9.33       -1.91      6.27 o 
 -15   1   4      281.80      273.69     15.74 o 
 -14   1   4        1.34        1.89      6.03 o 
 -13   1   4      270.43      242.64     20.95 o 
 -12   1   4       13.57       16.22      6.11 o 
 -11   1   4        4.46       -2.40      5.02 o 
 -10   1   4       41.45       32.14      9.38 o 
  -9   1   4      541.46      588.38     21.51 o 
  -8   1   4       70.72       45.96      6.35 o 
  -7   1   4       41.44       36.84      5.92 o 
  -6   1   4      134.95      119.20      8.07 o 
  -5   1   4       97.63       90.58      5.56 o 
  -4   1   4     1623.26     1601.11     36.67 o 
  -3   1   4     1789.07     1791.28     34.71 o 
  -2   1   4      130.05      137.74      6.25 o 
  -1   1   4       49.43       44.13      3.27 o 
   0   1   4      362.83      382.35      9.52 o 
   1   1   4      825.10      741.84     15.59 o 
   2   1   4      247.66      241.32      8.22 o 
   3   1   4       66.20       81.23      6.27 o 
   4   1   4      118.20      129.09      7.96 o 
   5   1   4       43.97       54.81      5.57 o 
   6   1   4       77.00       83.73      8.48 o 
   7   1   4      157.71      157.60      7.65 o 
   8   1   4        9.01       11.09      3.31 o 
   9   1   4        6.03        4.51      2.73 o 
  10   1   4      102.03      106.41      5.68 o 
  11   1   4        0.36       -2.75      2.75 o 
  12   1   4      756.60      720.00     17.70 o 
  13   1   4       77.98       70.01      5.21 o 
  14   1   4       87.07      109.74      6.54 o 
  15   1   4      106.55      119.60      6.89 o 
  16   1   4       90.26       99.84      8.04 o 
  17   1   4       10.67        2.18     11.57 o 
  18   1   4      310.67      319.64     26.11 o 
  19   1   4        0.09        2.92     10.24 o 
  20   1   4       36.61       58.21     14.41 o 
 -23   2   4       67.14       54.38     11.67 o 
 -22   2   4       41.52       35.74      9.93 o 
 -21   2   4      377.70      371.72     20.61 o 
 -20   2   4      289.60      284.50     17.92 o 
 -19   2   4     1257.29     1151.95     40.79 o 
 -18   2   4      410.44      376.74     19.44 o 
 -17   2   4     1172.85     1051.77     36.74 o 
 -16   2   4     1130.56     1092.85     37.30 o 
 -15   2   4     1024.89      942.13     32.94 o 
 -14   2   4      709.40      700.92     26.37 o 
 -13   2   4     2159.33     1983.28     59.32 o 
 -12   2   4     1679.72     1592.70     48.75 o 
 -11   2   4     1442.61     1342.86     41.80 o 
 -10   2   4     3924.40     3588.25     99.93 o 
  -9   2   4     3018.02     2796.01     78.88 o 
  -8   2   4     7160.92     6379.88    172.07 o 
  -7   2   4      837.38      761.67     32.58 o 
  -6   2   4     4198.19     3692.23     80.73 o 
  -5   2   4      400.91      339.36     11.18 o 
  -4   2   4     2933.88     2606.02     57.60 o 
  -3   2   4       19.81       36.42     14.59 o 
  -2   2   4     5735.56     5299.71     97.20 o 
  -1   2   4     2477.59     2364.43     44.85 o 
   0   2   4    15734.53    15432.46    277.98 o 
   1   2   4      901.60      854.56     17.83 o 
   2   2   4     5973.29     5590.26    116.93 o 
   3   2   4       30.30       23.03      4.36 o 
   4   2   4     1146.17      953.74     27.99 o 
   5   2   4      458.30      387.52     11.71 o 
   6   2   4     1896.56     1684.39     36.76 o 
   7   2   4       35.54       39.52      4.30 o 
   8   2   4     4829.40     4383.46     89.53 o 
   9   2   4     1137.10     1049.86     25.25 o 
  10   2   4     5235.95     4827.44     98.69 o 
  11   2   4      225.63      216.72     12.81 o 
  12   2   4      712.49      693.60     16.28 o 
  13   2   4       13.15       13.72      3.56 o 
  14   2   4       20.07       31.76      4.83 o 
  15   2   4       39.35       54.19      7.88 o 
  16   2   4      130.51      156.54     17.65 o 
  17   2   4      433.14      435.92     28.19 o 
  18   2   4      373.08      403.25     19.32 o 
  19   2   4      275.00      283.03     26.39 o 
  20   2   4      448.93      520.02     34.72 o 
 -23   3   4       36.36        1.58      9.49 o 
 -22   3   4       50.95       44.93     10.67 o 
 -21   3   4        5.05       -7.83      7.83 o 
 -20   3   4       33.31       15.60      9.56 o 
 -19   3   4        8.65       -2.33      7.53 o 
 -18   3   4       28.52        8.08     10.14 o 
 -17   3   4       96.07       80.76     13.41 o 
 -16   3   4       20.28       15.44     17.38 o 
 -15   3   4       92.53      107.22     10.71 o 
 -14   3   4       16.42       14.18      6.67 o 
 -13   3   4        0.37        0.40      6.16 o 
 -12   3   4      204.30      215.26     17.75 o 
 -11   3   4      363.92      319.71     15.85 o 
 -10   3   4       54.78       49.16      7.31 o 
  -9   3   4        5.88        4.16     20.09 o 
  -8   3   4      355.39      340.28     15.36 o 
  -7   3   4      191.70      169.23      8.77 o 
  -6   3   4      167.75      151.05      7.65 o 
  -5   3   4      117.26      110.96      6.42 o 
  -4   3   4     1023.96     1088.78     26.45 o 
  -3   3   4      647.21      641.50     17.05 o 
  -2   3   4       23.36       21.35      3.76 o 
  -1   3   4      367.81      344.41      9.38 o 
   0   3   4      266.85      237.16      7.48 o 
   1   3   4       94.91       93.02      4.35 o 
   2   3   4      918.28      811.26     17.02 o 
   3   3   4      270.66      261.28      7.83 o 
   4   3   4     1412.51     1245.95     28.15 o 
   5   3   4        0.51        2.10      2.80 o 
   6   3   4      342.60      331.65     10.96 o 
   7   3   4      221.08      211.37      8.91 o 
   8   3   4        8.83        9.16      3.53 o 
   9   3   4      178.41      186.97      8.88 o 
  10   3   4      250.87      229.52     16.55 o 
  11   3   4      270.99      263.05     13.53 o 
  12   3   4       27.29       28.64      4.54 o 
  13   3   4        0.60        9.92      5.27 o 
  14   3   4       31.54       19.45      9.23 o 
  15   3   4      276.71      271.93     15.15 o 
  16   3   4       93.67       98.70     10.03 o 
  17   3   4       16.87       20.13     15.61 o 
  18   3   4       55.65       51.86     19.66 o 
  19   3   4       10.14       11.77      9.87 o 
 -22   4   4       26.78       24.45      9.78 o 
 -21   4   4       83.32       81.73     18.08 o 
 -20   4   4      396.49      384.97     25.60 o 
 -19   4   4      588.48      582.42     25.70 o 
 -18   4   4      363.51      358.30     19.45 o 
 -17   4   4     1415.60     1342.82     44.70 o 
 -16   4   4      245.97      232.01     22.14 o 
 -15   4   4      670.71      630.96     25.25 o 
 -14   4   4      219.36      205.91     13.81 o 
 -13   4   4       71.98       60.91      8.59 o 
 -12   4   4     1149.33     1070.99     35.51 o 
 -11   4   4      739.29      680.26     25.07 o 
 -10   4   4     3651.12     3389.08     95.11 o 
  -9   4   4     1296.75     1213.50     52.03 o 
  -8   4   4     3709.31     3262.42     72.49 o 
  -7   4   4      427.51      381.41     12.82 o 
  -6   4   4     3277.02     3040.65     67.51 o 
  -5   4   4     1593.17     1445.10     34.21 o 
  -4   4   4     2859.75     2566.69     57.22 o 
  -3   4   4      946.71      971.89     24.20 o 
  -2   4   4     3402.38     3157.24     59.30 o 
  -1   4   4      142.48      159.88      5.54 o 
   0   4   4     6114.40     5854.61     93.79 o 
   1   4   4      464.06      496.54     10.61 o 
   2   4   4     4669.47     4321.95     77.49 o 
   3   4   4      890.72      863.10     18.14 o 
   4   4   4     2468.35     2233.63     47.34 o 
   5   4   4        5.76        3.61      3.37 o 
   6   4   4      640.96      549.44     31.35 o 
   7   4   4       12.16        8.27      4.38 o 
   8   4   4     1334.87     1281.10     38.47 o 
   9   4   4     1600.46     1445.24     40.85 o 
  10   4   4     1855.85     1653.70     52.15 o 
  11   4   4        7.03       16.57     10.39 o 
  12   4   4     1395.37     1353.65     62.54 o 
  13   4   4      546.43      502.42     20.25 o 
  14   4   4      235.38      243.85     17.10 o 
  15   4   4        3.92        8.52      6.03 o 
  16   4   4      317.75      331.71     17.46 o 
  17   4   4      239.51      274.40     16.50 o 
  18   4   4      264.01      307.31     17.76 o 
  19   4   4      195.87      199.31     15.24 o 
 -22   5   4       24.88       25.25     14.22 o 
 -21   5   4       12.18        6.78      8.94 o 
 -20   5   4        0.81       -2.75      8.14 o 
 -19   5   4      125.88      106.71     12.45 o 
 -18   5   4       59.03       40.28      9.40 o 
 -17   5   4      602.05      574.29     26.70 o 
 -16   5   4        0.24        1.42     12.80 o 
 -15   5   4      550.57      549.05     23.34 o 
 -14   5   4       72.38       62.35      9.08 o 
 -13   5   4        0.32        0.32      6.00 o 
 -12   5   4        2.98        1.79      6.08 o 
 -11   5   4       39.16       39.29      7.26 o 
 -10   5   4      289.47      285.26     11.54 o 
  -9   5   4       28.12       17.49      4.55 o 
  -8   5   4      211.20      179.77      9.21 o 
  -7   5   4      825.68      783.10     21.03 o 
  -6   5   4       60.35       64.44      5.65 o 
  -5   5   4       47.39       49.31      4.00 o 
  -4   5   4      166.52      142.05      6.23 o 
  -3   5   4       59.51       52.23      4.07 o 
  -2   5   4     1561.80     1533.86     30.20 o 
  -1   5   4      918.13      894.82     16.90 o 
   0   5   4      487.10      484.52     10.62 o 
   1   5   4       94.42      100.11      4.34 o 
   2   5   4      280.42      262.03      9.66 o 
   3   5   4      308.75      286.83     19.07 o 
   4   5   4      689.61      628.21     28.51 o 
   5   5   4        0.53       -3.79      3.79 o 
   6   5   4      732.30      650.71     21.81 o 
   7   5   4       93.21       92.17      7.92 o 
   8   5   4     1264.52     1159.48     34.27 o 
   9   5   4      196.28      190.20     11.55 o 
  10   5   4      138.52      174.50     11.70 o 
  11   5   4        0.19       -3.41      4.69 o 
  12   5   4       30.31       27.74      6.33 o 
  13   5   4        4.43        0.62      5.37 o 
  14   5   4      179.06      189.29     13.21 o 
  15   5   4       37.00       24.45      7.75 o 
  16   5   4      468.86      465.12     21.03 o 
  17   5   4      113.64      105.15     17.42 o 
  18   5   4        0.13       -4.59      7.23 o 
 -21   6   4      136.72      132.05     14.22 o 
 -20   6   4       15.12       19.38      9.03 o 
 -19   6   4      545.87      563.37     25.80 o 
 -18   6   4      728.78      690.16     28.56 o 
 -17   6   4     1326.50     1304.23     59.36 o 
 -16   6   4      365.95      341.88     18.64 o 
 -15   6   4       51.57       57.31      9.33 o 
 -14   6   4      446.50      433.09     20.29 o 
 -13   6   4     1031.89      982.79     34.18 o 
 -12   6   4        5.97       10.44      4.90 o 
 -11   6   4      474.05      406.63     14.30 o 
 -10   6   4      594.55      529.27     18.95 o 
  -9   6   4      490.37      492.91     15.75 o 
  -8   6   4     1213.58     1133.53     28.76 o 
  -7   6   4      193.89      189.35      9.32 o 
  -6   6   4     1175.58     1131.11     23.49 o 
  -5   6   4      478.68      485.24     12.27 o 
  -4   6   4       14.02       12.61      3.16 o 
  -3   6   4      240.10      233.68     11.92 o 
  -2   6   4      463.07      426.71     11.36 o 
  -1   6   4      281.76      283.39      9.00 o 
   0   6   4      715.98      627.76     14.82 o 
   1   6   4       59.60       63.24      5.10 o 
   2   6   4     2881.43     2703.16     58.26 o 
   3   6   4       12.33       19.22      4.13 o 
   4   6   4      665.06      647.59     25.11 o 
   5   6   4      170.22      174.07     10.75 o 
   6   6   4       62.15       60.97      7.07 o 
   7   6   4     1171.08     1086.79     40.51 o 
   8   6   4     1154.80     1088.42     33.07 o 
   9   6   4       59.92       56.83      7.59 o 
  10   6   4     1548.40     1428.44     41.65 o 
  11   6   4      374.27      337.12     16.36 o 
  12   6   4     1634.97     1552.67     45.36 o 
  13   6   4      342.92      318.15     24.38 o 
  14   6   4      480.36      507.23     21.68 o 
  15   6   4      243.09      231.66     15.19 o 
  16   6   4      536.03      514.51     22.63 o 
  17   6   4      202.00      242.52     16.65 o 
  18   6   4     1028.87     1079.58     37.19 o 
 -20   7   4       47.10       37.65     10.37 o 
 -19   7   4       10.61       13.01      8.51 o 
 -18   7   4        0.26       -7.14      7.14 o 
 -17   7   4       66.70       53.86     10.38 o 
 -16   7   4       16.78       10.07     16.05 o 
 -15   7   4       12.22       10.24      7.88 o 
 -14   7   4       67.70       64.49      9.43 o 
 -13   7   4        1.09        1.55      6.17 o 
 -12   7   4       97.13      105.18      7.93 o 
 -11   7   4        2.28       -0.68      4.51 o 
 -10   7   4      102.99       96.74      7.38 o 
  -9   7   4       62.87       51.31      6.09 o 
  -8   7   4       60.77       63.29      6.31 o 
  -7   7   4       59.39       57.23      6.10 o 
  -6   7   4       23.21       13.55      4.56 o 
  -5   7   4       33.72       27.54      4.89 o 
  -4   7   4       39.08       40.03      4.94 o 
  -3   7   4      354.74      369.49     10.74 o 
  -2   7   4      107.91       89.01      5.44 o 
  -1   7   4      344.04      348.61     10.44 o 
   0   7   4      252.50      249.25      8.67 o 
   1   7   4       26.53       29.07      3.91 o 
   2   7   4      569.99      525.85     15.74 o 
   3   7   4      217.28      220.71     12.24 o 
   4   7   4      519.61      468.52     14.86 o 
   5   7   4      188.68      193.90      9.53 o 
   6   7   4      945.18      840.37     27.24 o 
   7   7   4       30.95       25.66     12.93 o 
   8   7   4       24.36       24.52      6.33 o 
   9   7   4       38.68       28.72      6.62 o 
  10   7   4      226.54      233.32     14.00 o 
  11   7   4       76.80       96.87     10.05 o 
  12   7   4       61.46       54.07      8.45 o 
  13   7   4       25.55       15.27      6.95 o 
  14   7   4        3.84        9.86      6.79 o 
  15   7   4       11.03        9.81      7.30 o 
  16   7   4        2.24       -3.01      9.32 o 
  17   7   4        3.99       -1.63      7.38 o 
 -19   8   4       32.50       41.55     10.28 o 
 -18   8   4      338.96      308.29     19.96 o 
 -17   8   4      325.09      313.52     29.73 o 
 -16   8   4      718.55      723.23     29.59 o 
 -15   8   4      523.95      519.43     23.68 o 
 -14   8   4      230.77      239.84     15.63 o 
 -13   8   4      541.21      515.21     23.00 o 
 -12   8   4      437.35      438.14     20.91 o 
 -11   8   4       27.24       24.23      7.16 o 
 -10   8   4      572.68      534.22     36.73 o 
  -9   8   4      255.94      247.74     11.41 o 
  -8   8   4      615.10      560.75     17.66 o 
  -7   8   4        1.36       -1.52      4.29 o 
  -6   8   4      161.91      158.28      8.93 o 
  -5   8   4      369.45      377.39     13.64 o 
  -4   8   4     1314.01     1302.47     32.70 o 
  -3   8   4      189.54      197.17      8.36 o 
  -2   8   4     1810.93     1808.89     36.08 o 
  -1   8   4      243.44      257.98      9.98 o 
   0   8   4     2381.65     2320.92     44.93 o 
   1   8   4       20.96       26.20      4.13 o 
   2   8   4      282.40      282.05     14.10 o 
   3   8   4       83.95       73.88     10.07 o 
   4   8   4      308.87      303.69     12.19 o 
   5   8   4       39.31       50.05      9.30 o 
   6   8   4     1190.81     1099.81     33.90 o 
   7   8   4      369.48      336.42     16.41 o 
   8   8   4      822.48      773.29     32.29 o 
   9   8   4        6.27       14.65     11.96 o 
  10   8   4     1403.77     1396.58     42.05 o 
  11   8   4        7.59        0.99      6.14 o 
  12   8   4      698.07      707.06     41.66 o 
  13   8   4       48.97       46.62     15.91 o 
  14   8   4      339.58      369.67     19.44 o 
  15   8   4      299.49      293.91     17.84 o 
  16   8   4      112.40      115.85     17.81 o 
 -18   9   4       10.01        5.40     12.42 o 
 -17   9   4        0.20        0.48      8.96 o 
 -16   9   4        4.20        3.96      8.24 o 
 -15   9   4       68.85       47.58     16.20 o 
 -14   9   4       24.86       14.44      8.17 o 
 -13   9   4        0.50        4.99      8.24 o 
 -12   9   4      200.97      203.03     15.21 o 
 -11   9   4      726.19      708.33     34.34 o 
 -10   9   4      158.49      137.01     14.70 o 
  -9   9   4        1.57       -2.78      6.28 o 
  -8   9   4      198.27      182.84     16.37 o 
  -7   9   4      444.59      424.97     19.45 o 
  -6   9   4       81.86       69.20      8.97 o 
  -5   9   4      128.30      114.15      8.09 o 
  -4   9   4       23.43       17.35      5.15 o 
  -3   9   4      104.08      100.28      7.71 o 
  -2   9   4      339.36      327.24     10.84 o 
  -1   9   4      405.56      415.96     12.43 o 
   0   9   4      541.52      527.72     14.73 o 
   1   9   4       17.94        9.84      4.09 o 
   2   9   4      737.48      688.47     20.02 o 
   3   9   4       19.07       12.49      9.59 o 
   4   9   4      607.50      534.14     17.17 o 
   5   9   4        0.02        2.93      5.48 o 
   6   9   4       17.42       14.07      6.28 o 
   7   9   4        4.67        4.68      5.92 o 
   8   9   4        9.33        3.33      6.11 o 
   9   9   4       36.93       24.62      7.39 o 
  10   9   4      151.05      160.05     12.97 o 
  11   9   4        0.05       -4.42      6.44 o 
  12   9   4       93.65       89.43     10.93 o 
  13   9   4        4.86        7.60      6.93 o 
  14   9   4        0.05        0.99      6.98 o 
  15   9   4      144.55      157.25     14.47 o 
 -16  10   4      297.94      315.35     19.64 o 
 -15  10   4      479.01      446.10     23.22 o 
 -14  10   4      103.78       98.29     14.78 o 
 -13  10   4      760.07      731.91     40.35 o 
 -12  10   4      365.49      366.74     19.98 o 
 -11  10   4       19.78       15.77      7.84 o 
 -10  10   4      746.24      741.52     33.02 o 
  -9  10   4      342.17      309.82     18.01 o 
  -8  10   4     2122.97     2114.69     65.05 o 
  -7  10   4     1019.01      954.07     40.38 o 
  -6  10   4      778.98      738.86     28.49 o 
  -5  10   4     1013.72      948.72     36.49 o 
  -4  10   4      529.63      476.39     46.98 o 
  -3  10   4       71.65       79.82      9.56 o 
  -2  10   4     1276.72     1233.36     39.56 o 
  -1  10   4       10.87       19.06      6.15 o 
   0  10   4     2441.05     2410.70     75.89 o 
   1  10   4      131.29      143.52      9.23 o 
   2  10   4     2268.10     2207.93     50.43 o 
   3  10   4       12.36       22.53      5.61 o 
   4  10   4     1484.87     1434.25     35.47 o 
   5  10   4       64.83       67.11      7.24 o 
   6  10   4      962.35      934.38     35.75 o 
   7  10   4        0.35        5.34      6.54 o 
   8  10   4      315.90      288.85     30.49 o 
   9  10   4      384.78      361.54     18.58 o 
  10  10   4      420.61      403.52     37.51 o 
  11  10   4      220.45      216.37     15.71 o 
  12  10   4      279.45      318.84     18.84 o 
  13  10   4      243.12      232.49     18.87 o 
 -14  11   4        1.10       -2.79     11.95 o 
 -13  11   4        4.84        5.07     12.98 o 
 -12  11   4       12.84        1.45      7.75 o 
 -11  11   4        0.39        0.76      7.72 o 
 -10  11   4       22.62       15.01      8.08 o 
  -9  11   4       26.22       24.83      8.36 o 
  -8  11   4        6.38       14.14      7.84 o 
  -7  11   4      366.87      348.89     19.30 o 
  -6  11   4      134.05      123.52     23.27 o 
  -5  11   4       33.30       21.22      7.76 o 
  -4  11   4      100.52       93.08     10.73 o 
  -3  11   4       43.00       34.49      8.00 o 
  -2  11   4        5.50        3.14      6.52 o 
  -1  11   4        1.24        1.90      6.39 o 
   0  11   4       21.23       23.47      8.06 o 
   1  11   4       14.68       14.58      6.70 o 
   2  11   4       37.29       24.73      9.00 o 
   3  11   4       37.53       36.41      6.72 o 
   4  11   4      110.07      120.14      9.16 o 
   5  11   4       65.31       52.84      7.28 o 
   6  11   4       45.27       43.08     13.32 o 
   7  11   4        4.04       11.17      8.51 o 
   8  11   4       29.80       19.39      8.12 o 
   9  11   4      113.37       90.15     11.09 o 
  10  11   4       28.63       36.15      9.01 o 
  11  11   4       73.87       84.49     11.71 o 
  12  11   4       26.37       10.70     11.45 o 
 -12  12   4      208.12      208.87     23.89 o 
 -11  12   4      138.09      112.88     20.87 o 
 -10  12   4      346.14      362.62     21.06 o 
  -9  12   4        6.33        1.02      7.89 o 
  -8  12   4      345.72      332.91     19.77 o 
  -7  12   4      469.80      476.80     23.56 o 
  -6  12   4      861.61      872.10     33.77 o 
  -5  12   4       12.61        3.16      7.44 o 
  -4  12   4      795.16      747.21     37.74 o 
  -3  12   4       49.27       38.26      8.69 o 
  -2  12   4     1020.39      871.01     46.78 o 
  -1  12   4       34.21       24.46      7.91 o 
   0  12   4      367.94      334.23     26.17 o 
   1  12   4      119.67      114.62     17.01 o 
   2  12   4      566.67      542.65     23.18 o 
   3  12   4       68.29       75.79     14.51 o 
   4  12   4      722.87      704.49     45.56 o 
   5  12   4       69.96       62.58     10.03 o 
   6  12   4      687.36      726.42     27.78 o 
   7  12   4      358.58      372.70     23.46 o 
   8  12   4      778.30      800.33     30.37 o 
   9  12   4      587.24      601.17     26.14 o 
  -9  13   4       33.29       17.07     13.47 o 
  -8  13   4      100.61       88.14     19.06 o 
  -7  13   4       76.53       56.46     10.98 o 
  -6  13   4      175.94      138.92     13.90 o 
  -5  13   4        1.40       -6.81      7.48 o 
  -4  13   4       14.83        5.81      7.92 o 
  -3  13   4        2.23       -4.75      7.24 o 
  -2  13   4        3.74       -1.36      7.51 o 
  -1  13   4        8.23       10.91      7.99 o 
   0  13   4       42.49       36.48     13.63 o 
   1  13   4        0.03        5.81     11.20 o 
   2  13   4       28.08       10.35     11.74 o 
   3  13   4       82.62       70.62     15.00 o 
   4  13   4      139.09      133.98     13.09 o 
   5  13   4       54.17       57.74     10.50 o 
   6  13   4       21.41        7.88     12.52 o 
  -3  14   4       56.04       38.27     14.05 o 
  -2  14   4       94.51       57.24     15.04 o 
   0  14   4      498.26      444.69     32.73 o 
 -22   1   5      301.86      338.15     21.00 o 
 -21   1   5      498.82      538.13     25.59 o 
 -20   1   5      965.31      994.03     37.30 o 
 -19   1   5       77.10       78.97     11.57 o 
 -18   1   5     1353.17     1325.91     45.10 o 
 -17   1   5      113.16      109.03     11.94 o 
 -16   1   5     1506.85     1385.80     60.89 o 
 -15   1   5       39.34       47.22      8.66 o 
 -14   1   5     1359.62     1351.94     43.98 o 
 -13   1   5      302.87      271.58     15.82 o 
 -12   1   5      473.83      462.79     21.40 o 
 -11   1   5      583.15      549.64     21.88 o 
 -10   1   5     1568.45     1480.38     45.59 o 
  -9   1   5      319.84      345.86     16.05 o 
  -8   1   5     6131.84     5515.18    150.01 o 
  -7   1   5      159.16      157.54      8.67 o 
  -6   1   5     1995.69     1913.29     44.24 o 
  -5   1   5       12.84        9.24      3.28 o 
  -4   1   5      284.35      248.36      8.52 o 
  -3   1   5      668.82      613.95     14.60 o 
  -2   1   5       95.39       66.81      4.35 o 
  -1   1   5       72.54       66.45      5.09 o 
   0   1   5      604.95      606.97     21.35 o 
   1   1   5     3791.36     3889.72    100.68 o 
   2   1   5       13.62        6.20      4.63 o 
   3   1   5      130.72      131.86      8.98 o 
   4   1   5       67.79       67.12      6.99 o 
   5   1   5       26.67       27.67      5.60 o 
   6   1   5      332.95      293.53     13.96 o 
   7   1   5       24.04       31.40      5.78 o 
   8   1   5      202.09      183.67      9.31 o 
   9   1   5     3284.42     3012.36     63.99 o 
  10   1   5        3.76        2.79      3.33 o 
  11   1   5      627.79      583.31     14.94 o 
  12   1   5      183.10      195.81      8.42 o 
  13   1   5      110.19      109.10      6.62 o 
  14   1   5      100.57       95.10      6.47 o 
  15   1   5      423.72      433.09     15.06 o 
  16   1   5        8.83       12.99      6.42 o 
  17   1   5      507.74      504.13     21.62 o 
  18   1   5       31.61       32.86     12.71 o 
 -22   2   5       28.32       24.60     10.39 o 
 -21   2   5        0.12       -5.33      8.27 o 
 -20   2   5       17.23        6.00      8.85 o 
 -19   2   5        0.42        3.77     11.10 o 
 -18   2   5       66.95       35.99      9.74 o 
 -17   2   5      142.93      152.88     13.61 o 
 -16   2   5       76.81       66.64     10.04 o 
 -15   2   5      456.26      452.80     20.99 o 
 -14   2   5      543.53      564.61     23.62 o 
 -13   2   5       70.24       61.64      8.76 o 
 -12   2   5      472.30      465.41     20.32 o 
 -11   2   5      115.66      137.50     11.00 o 
 -10   2   5     1725.94     1619.58     49.38 o 
  -9   2   5      131.91      125.17      9.95 o 
  -8   2   5       15.47       10.42      4.61 o 
  -7   2   5       26.59       22.86      4.85 o 
  -6   2   5      715.38      688.08     19.13 o 
  -5   2   5        1.17        0.48      3.72 o 
  -4   2   5      985.55      967.69     20.96 o 
  -3   2   5        0.24        6.11      3.13 o 
  -2   2   5       16.97       16.15      3.29 o 
  -1   2   5      517.91      511.52     14.94 o 
   0   2   5      199.76      212.06     27.75 o 
   1   2   5      185.73      199.58     11.91 o 
   2   2   5        0.22       -3.69      6.22 o 
   3   2   5       62.73       67.14      7.03 o 
   4   2   5      651.61      581.83     20.54 o 
   5   2   5       25.49       28.15      4.39 o 
   6   2   5      183.84      184.49      9.51 o 
   7   2   5      112.98       96.12      6.67 o 
   8   2   5        6.95        9.78      4.13 o 
   9   2   5      202.22      185.42      9.51 o 
  10   2   5       29.61       30.59      5.00 o 
  11   2   5      414.89      372.12     11.51 o 
  12   2   5        5.18        8.24      4.96 o 
  13   2   5      220.83      209.72     13.68 o 
  14   2   5      481.70      465.18     15.56 o 
  15   2   5       71.42       70.60      9.01 o 
  16   2   5       34.88       17.70      7.23 o 
  17   2   5      144.68      169.52     13.34 o 
  18   2   5       60.61       61.16      9.50 o 
 -21   3   5       14.63        6.57      9.14 o 
 -20   3   5      274.72      311.87     19.61 o 
 -19   3   5       50.52       49.98     10.51 o 
 -18   3   5     1335.57     1271.00     43.81 o 
 -17   3   5        3.69       -2.13      7.63 o 
 -16   3   5     1374.16     1345.39     44.73 o 
 -15   3   5      378.77      361.16     28.62 o 
 -14   3   5      758.88      722.61     27.70 o 
 -13   3   5       64.39       52.03     10.39 o 
 -12   3   5      763.98      755.11     27.74 o 
 -11   3   5       91.10       94.49      9.66 o 
 -10   3   5     1777.97     1592.68     48.70 o 
  -9   3   5      855.88      808.54     22.34 o 
  -8   3   5     2173.75     2026.10     47.26 o 
  -7   3   5      393.87      417.02     22.11 o 
  -6   3   5     4315.03     3916.85     86.08 o 
  -5   3   5      383.28      363.62     21.14 o 
  -4   3   5     1912.08     1815.52     36.00 o 
  -3   3   5       25.27       28.80      4.59 o 
  -2   3   5     3382.07     3320.01     62.72 o 
  -1   3   5     2617.04     2553.47     56.32 o 
   0   3   5     3027.96     2912.06     76.87 o 
   1   3   5     1340.38     1345.16     38.83 o 
   2   3   5     2490.40     2430.97     65.25 o 
   3   3   5     4492.00     4263.82     87.60 o 
   4   3   5     1856.22     1667.65     37.33 o 
   5   3   5       44.28       47.79      5.41 o 
   6   3   5      330.30      289.75     11.15 o 
   7   3   5      989.31      910.16     22.99 o 
   8   3   5      174.87      166.30     10.88 o 
   9   3   5      963.24      922.27     29.21 o 
  10   3   5      423.04      397.81     21.12 o 
  11   3   5     2261.96     2065.12     56.58 o 
  12   3   5       78.57       75.51      6.65 o 
  13   3   5      674.50      631.98     23.51 o 
  14   3   5      124.13      133.36     12.75 o 
  15   3   5      165.84      182.04     13.33 o 
  16   3   5       28.02       25.27      9.01 o 
  17   3   5       94.68      105.09     11.14 o 
 -21   4   5       41.09       34.51     10.53 o 
 -20   4   5        0.50        1.45      8.53 o 
 -19   4   5       21.92       11.98     12.32 o 
 -18   4   5        0.64        3.19      9.70 o 
 -17   4   5       84.51       91.06     15.17 o 
 -16   4   5       15.79       14.13      8.43 o 
 -15   4   5       11.40        9.01      7.69 o 
 -14   4   5        8.11        0.22      6.86 o 
 -13   4   5        1.46        0.26      9.08 o 
 -12   4   5      430.69      436.95     19.59 o 
 -11   4   5      109.63      112.09      8.03 o 
 -10   4   5      489.40      498.17     16.38 o 
  -9   4   5       38.78       48.29      9.23 o 
  -8   4   5       32.50       26.69      5.27 o 
  -7   4   5        0.30       -4.25      4.25 o 
  -6   4   5      126.00      141.24      8.10 o 
  -5   4   5      367.33      358.47     12.59 o 
  -4   4   5       15.68        7.91      5.04 o 
  -3   4   5        2.79       -3.97      3.97 o 
  -2   4   5      388.23      362.60     10.56 o 
  -1   4   5        4.40        8.37      3.80 o 
   0   4   5       74.11       84.59      5.07 o 
   1   4   5      163.97      154.82      7.76 o 
   2   4   5      769.54      796.49     20.53 o 
   3   4   5       16.12       15.87      4.13 o 
   4   4   5      426.19      423.95     16.95 o 
   5   4   5        1.95       -7.00      7.00 o 
   6   4   5        0.44       -1.17      4.54 o 
   7   4   5      909.48      782.40     25.69 o 
   8   4   5       19.76       14.65      5.51 o 
   9   4   5       68.73       70.14      8.05 o 
  10   4   5       83.17       76.35      8.66 o 
  11   4   5        3.93       10.62      5.86 o 
  12   4   5       17.96       21.47      6.53 o 
  13   4   5       18.76       13.34      7.07 o 
  14   4   5        2.17       -0.72      6.20 o 
  15   4   5       47.80       38.30     11.63 o 
  16   4   5        0.11        2.75      9.23 o 
  17   4   5       21.14       17.17      7.83 o 
 -20   5   5      280.38      271.40     19.05 o 
 -19   5   5       80.68       67.78     11.39 o 
 -18   5   5      985.17     1013.12     37.52 o 
 -17   5   5      781.81      786.13     33.23 o 
 -16   5   5     1317.21     1303.28     44.17 o 
 -15   5   5       48.12       70.07     10.28 o 
 -14   5   5      190.46      204.45     14.65 o 
 -13   5   5       67.72       87.97      7.93 o 
 -12   5   5      562.53      557.29     18.14 o 
 -11   5   5       10.52       14.33      5.32 o 
 -10   5   5     1507.38     1421.13     35.45 o 
  -9   5   5        4.01        2.57      5.73 o 
  -8   5   5     1749.18     1681.97     40.57 o 
  -7   5   5      222.29      229.89     10.52 o 
  -6   5   5     1134.39     1032.42     26.72 o 
  -5   5   5       88.86      101.68      7.05 o 
  -4   5   5     1391.91     1370.01     33.39 o 
  -3   5   5       43.46       43.99      3.82 o 
  -2   5   5      435.87      446.21     10.76 o 
  -1   5   5     1585.82     1569.94     31.01 o 
   0   5   5      978.24      928.89     20.14 o 
   1   5   5     1651.08     1538.16     42.66 o 
   2   5   5     4677.95     4285.33    107.00 o 
   3   5   5      542.68      508.93     18.93 o 
   4   5   5     1246.19     1108.69     33.08 o 
   5   5   5     1375.74     1264.98     36.84 o 
   6   5   5      331.14      318.36     21.27 o 
   7   5   5      908.16      814.30     26.82 o 
   8   5   5      150.60      161.83     20.02 o 
   9   5   5      545.45      482.34     19.52 o 
  10   5   5      329.76      299.00     15.47 o 
  11   5   5     1679.75     1532.47     44.75 o 
  12   5   5       97.33       84.44     28.35 o 
  13   5   5      871.17      779.11     27.75 o 
  14   5   5        2.75        1.47      6.52 o 
  15   5   5      149.77      157.46     20.88 o 
  16   5   5        3.84       -6.54      6.54 o 
 -19   6   5        1.18       -8.12      8.12 o 
 -18   6   5       42.31       42.20     12.46 o 
 -17   6   5       45.05       34.41      9.72 o 
 -16   6   5        1.72       -3.76      8.83 o 
 -15   6   5       57.09       61.16      8.12 o 
 -14   6   5      230.85      231.35     12.33 o 
 -13   6   5        2.77       11.22      5.63 o 
 -12   6   5        1.38        0.80      5.17 o 
 -11   6   5      276.42      256.36     16.65 o 
 -10   6   5       34.02       31.62      5.89 o 
  -9   6   5       68.88       72.52      6.91 o 
  -8   6   5      243.05      243.99     11.08 o 
  -7   6   5        3.75        2.06      4.36 o 
  -6   6   5       23.83       16.94      3.75 o 
  -5   6   5      109.04      102.53      5.98 o 
  -4   6   5        8.95        3.11      3.33 o 
  -3   6   5       18.08       17.58      3.29 o 
  -2   6   5        3.28        3.09      3.68 o 
  -1   6   5       23.74       28.72      4.70 o 
   0   6   5      273.61      275.63     16.63 o 
   1   6   5       99.55      122.58     19.06 o 
   2   6   5       18.86       25.96      5.99 o 
   3   6   5      351.61      328.95     15.03 o 
   4   6   5        0.58       -3.13      5.85 o 
   5   6   5        5.66        4.81      8.14 o 
   6   6   5      109.91      100.19      9.13 o 
   7   6   5       14.60       14.55      5.79 o 
   8   6   5        2.95        0.97      5.27 o 
   9   6   5       65.73       49.33      8.03 o 
  10   6   5        4.71        5.60      5.85 o 
  11   6   5       32.28       47.17      8.32 o 
  12   6   5        0.56       -1.77      6.17 o 
  13   6   5        5.69       15.04      7.02 o 
  14   6   5       39.50       30.09      8.27 o 
  15   6   5       18.98       26.30      8.21 o 
  16   6   5       21.50        8.37      7.67 o 
 -19   7   5        0.21        5.16      8.83 o 
 -18   7   5      929.28      943.63     54.00 o 
 -17   7   5       99.61      102.46     12.55 o 
 -16   7   5     1552.79     1525.03     50.73 o 
 -15   7   5        0.05        7.99     14.80 o 
 -14   7   5      611.82      611.89     20.33 o 
 -13   7   5        3.23       -0.88      5.73 o 
 -12   7   5      568.39      585.65     19.19 o 
 -11   7   5       35.74       33.57      6.22 o 
 -10   7   5      881.94      859.55     24.45 o 
  -9   7   5      413.72      392.29     15.48 o 
  -8   7   5      794.10      743.33     21.63 o 
  -7   7   5      996.61     1014.61     29.55 o 
  -6   7   5      999.12      942.97     25.61 o 
  -5   7   5      120.52      127.74     10.45 o 
  -4   7   5     1512.19     1495.14     30.69 o 
  -3   7   5       65.20       75.75      9.57 o 
  -2   7   5      443.06      476.97     20.83 o 
  -1   7   5      708.64      703.38     23.30 o 
   0   7   5      337.78      344.89     12.63 o 
   1   7   5     1417.84     1370.27     32.84 o 
   2   7   5     1315.88     1218.75     36.00 o 
   3   7   5       52.58       50.45      7.26 o 
   4   7   5     1001.25      878.50     28.49 o 
   5   7   5     1705.48     1553.61     44.36 o 
   6   7   5      248.01      236.87     13.95 o 
   7   7   5      734.82      672.17     24.40 o 
   8   7   5       94.21      112.72     10.38 o 
   9   7   5     1006.65      947.89     31.39 o 
  10   7   5      128.40      135.27     15.30 o 
  11   7   5     1010.27      990.83     39.80 o 
  12   7   5      161.69      150.00     22.81 o 
  13   7   5     1116.75     1069.66     35.60 o 
  14   7   5      203.66      179.45     22.55 o 
  15   7   5      190.66      173.75     29.13 o 
 -17   8   5        5.75        4.46      9.11 o 
 -16   8   5        0.32        3.54      8.63 o 
 -15   8   5       62.62       80.70     23.49 o 
 -14   8   5       19.45       17.38      8.18 o 
 -13   8   5       54.74       53.68      9.40 o 
 -12   8   5       44.20       26.11     11.05 o 
 -11   8   5       12.55       -1.69      5.31 o 
 -10   8   5      104.15       85.03      8.08 o 
  -9   8   5        0.19        0.69      5.25 o 
  -8   8   5        9.23       11.66      5.34 o 
  -7   8   5       22.11       20.30      5.66 o 
  -6   8   5       25.98        8.16      5.34 o 
  -5   8   5      204.20      192.67     10.31 o 
  -4   8   5       17.59        8.90      5.00 o 
  -3   8   5       81.14       85.29      5.96 o 
  -2   8   5      171.70      164.46     10.69 o 
  -1   8   5      121.58      126.56     11.21 o 
   0   8   5      460.84      425.49     14.49 o 
   1   8   5       91.37       87.74      7.10 o 
   2   8   5      551.37      497.00     19.70 o 
   3   8   5      163.53      161.52     11.43 o 
   4   8   5      426.18      397.08     47.70 o 
   5   8   5      108.44      112.85     10.37 o 
   6   8   5       47.55       44.96      7.99 o 
   7   8   5      104.23      110.15     10.47 o 
   8   8   5       31.51       31.58     15.84 o 
   9   8   5       20.95       34.40      7.54 o 
  10   8   5      143.07      182.87     13.70 o 
  11   8   5        7.95        7.12      6.71 o 
  12   8   5       18.24       21.38      9.61 o 
  13   8   5      227.18      236.29     16.06 o 
  14   8   5        4.49        4.43      7.18 o 
 -16   9   5      431.93      438.62     32.45 o 
 -15   9   5       11.92       17.61      8.80 o 
 -14   9   5      694.37      634.34     30.99 o 
 -13   9   5       37.90       28.78      8.73 o 
 -12   9   5      609.98      603.68     26.25 o 
 -11   9   5       68.01       50.34      9.59 o 
 -10   9   5     1584.56     1539.96     50.11 o 
  -9   9   5      709.35      723.37     28.41 o 
  -8   9   5     1620.04     1558.10     50.00 o 
  -7   9   5      156.91      161.23     11.30 o 
  -6   9   5     1203.10     1129.78     30.41 o 
  -5   9   5       18.27       29.22      6.09 o 
  -4   9   5      650.82      617.02     19.54 o 
  -3   9   5      159.49      163.33     13.51 o 
  -2   9   5     1434.57     1462.82     35.24 o 
  -1   9   5      989.57      977.53     25.82 o 
   0   9   5     2295.67     2286.18     56.83 o 
   1   9   5      718.34      676.73     20.13 o 
   2   9   5      870.33      818.93     48.84 o 
   3   9   5     1184.78     1197.78     36.74 o 
   4   9   5      622.88      585.01     22.64 o 
   5   9   5      534.25      505.97     21.03 o 
   6   9   5       56.68       68.89     11.25 o 
   7   9   5     1276.39     1234.15     89.81 o 
   8   9   5      298.63      278.62     16.50 o 
   9   9   5      951.71      912.20     31.62 o 
  10   9   5      327.82      293.19     17.25 o 
  11   9   5     1023.85      932.67     32.75 o 
  12   9   5      132.68      114.87     23.26 o 
 -15  10   5       42.91       46.32     15.25 o 
 -14  10   5       20.43       23.94      9.46 o 
 -13  10   5       54.16       32.92      9.72 o 
 -12  10   5        0.84       -7.40      7.40 o 
 -11  10   5        0.56        0.81      7.76 o 
 -10  10   5       39.83       34.49      8.68 o 
  -9  10   5       74.80       69.51     10.90 o 
  -8  10   5       24.06       12.04      8.00 o 
  -7  10   5      180.75      151.73     13.11 o 
  -6  10   5       15.15       11.46      7.56 o 
  -5  10   5       45.79       39.64      9.89 o 
  -4  10   5      346.23      306.14     13.96 o 
  -3  10   5       60.65       44.20     10.61 o 
  -2  10   5       53.10       50.53      8.62 o 
  -1  10   5      169.16      161.63     19.52 o 
   0  10   5       12.47        7.97      5.09 o 
   1  10   5        3.75       -0.89      5.38 o 
   2  10   5       17.56        8.60      6.55 o 
   3  10   5        3.03        1.24      6.47 o 
   4  10   5        7.96       15.30      7.09 o 
   5  10   5        1.48        3.12     14.17 o 
   6  10   5       23.14       18.90      7.75 o 
   7  10   5       41.82       45.98      8.95 o 
   8  10   5       18.55       21.38      7.93 o 
   9  10   5        5.96        1.99      7.09 o 
  10  10   5       17.40       14.42      8.16 o 
  11  10   5       17.03        4.12      7.84 o 
 -13  11   5       38.65       22.54     13.29 o 
 -12  11   5      283.06      276.80     18.83 o 
 -11  11   5      263.17      275.14     19.80 o 
 -10  11   5      294.61      315.84     19.51 o 
  -9  11   5      218.07      230.90     33.82 o 
  -8  11   5     1072.50     1057.93     38.53 o 
  -7  11   5        3.10       -1.35     12.46 o 
  -6  11   5      754.03      674.28     27.92 o 
  -5  11   5      198.58      192.45     14.70 o 
  -4  11   5      591.71      579.34     35.97 o 
  -3  11   5      392.25      341.63     26.65 o 
  -2  11   5      362.57      347.46     26.32 o 
  -1  11   5      407.80      378.14     27.75 o 
   0  11   5      314.49      310.60     17.55 o 
   1  11   5      605.47      562.51     20.42 o 
   2  11   5      218.65      210.23     37.02 o 
   3  11   5      545.07      533.76     22.49 o 
   4  11   5      432.25      418.46     20.10 o 
   5  11   5      308.68      311.98     23.38 o 
   6  11   5      577.99      600.54     24.96 o 
   7  11   5      487.41      465.27     21.94 o 
   8  11   5       34.90       41.01      9.37 o 
   9  11   5      902.51      923.12     46.17 o 
 -10  12   5        8.34       24.80     12.81 o 
  -9  12   5       18.46        6.44      8.53 o 
  -8  12   5      204.82      208.77     16.35 o 
  -7  12   5       45.75       33.11     12.02 o 
  -6  12   5       70.17       65.50     12.28 o 
  -5  12   5       37.66       26.86      8.88 o 
  -4  12   5        0.00      -10.47     10.47 o 
  -3  12   5       25.33       24.27     12.63 o 
  -2  12   5        9.49        5.92     10.75 o 
  -1  12   5       47.84       44.51     13.42 o 
   0  12   5       27.14       24.21     12.09 o 
   1  12   5       13.76        6.80     11.12 o 
   3  12   5       34.33       41.47     12.21 o 
   4  12   5       27.08       28.55      8.54 o 
   5  12   5        0.07       -6.18      7.44 o 
   6  12   5        6.84       11.54     11.60 o 
  -4  13   5       70.28       70.40     16.29 o 
  -2  13   5      106.47       92.48     17.72 o 
  -1  13   5       16.05        7.52     11.75 o 
   0  13   5      122.85       98.78     17.06 o 
 -20   0   6      689.81      741.69     44.51 o 
 -19   0   6       21.88       13.86     12.96 o 
 -18   0   6      425.17      438.89     32.05 o 
 -17   0   6     1336.32     1432.86     68.13 o 
 -16   0   6      682.51      786.05     43.70 o 
 -15   0   6      182.71      185.03     20.42 o 
 -14   0   6      721.87      778.40     42.19 o 
 -13   0   6       77.21       90.51     15.02 o 
 -12   0   6       51.10       46.64     12.48 o 
 -11   0   6       30.88       39.53     11.60 o 
 -10   0   6       27.35       15.47      9.78 o 
  -9   0   6     2016.93     1912.73     81.05 o 
  -8   0   6        4.62        8.35      6.00 o 
  -7   0   6     1174.54     1179.06     36.50 o 
  -6   0   6      114.87      152.65     15.00 o 
  -5   0   6     1697.36     1728.54     49.81 o 
  -4   0   6      223.32      206.12     18.69 o 
  -3   0   6      224.20      229.43     19.09 o 
  -2   0   6      506.79      567.27     30.44 o 
  -1   0   6     2026.87     2132.84     83.80 o 
   0   0   6      169.32      159.66     15.86 o 
   1   0   6      654.82      718.06     35.80 o 
   2   0   6     1266.54     1180.53     51.45 o 
   3   0   6     1196.03     1176.12     51.27 o 
   4   0   6       18.45       31.66     10.11 o 
   5   0   6       10.03       24.14      9.26 o 
   6   0   6      687.53      626.83     32.73 o 
   7   0   6      599.11      553.68     30.47 o 
   8   0   6      130.04      109.95     14.37 o 
   9   0   6      644.97      596.79     43.16 o 
  10   0   6      371.55      354.79     16.84 o 
  11   0   6        6.43        1.27      7.43 o 
  12   0   6      419.42      384.65     17.75 o 
  13   0   6       96.23      102.96     13.02 o 
  14   0   6       75.63       63.87      8.74 o 
  15   0   6     1046.94     1002.74     45.06 o 
  16   0   6       17.10       21.57      9.58 o 
 -20   1   6        1.04       -6.98      9.17 o 
 -19   1   6        0.14       -5.04      8.88 o 
 -18   1   6        0.81       -1.99     14.92 o 
 -17   1   6        2.08       -9.50      9.50 o 
 -16   1   6       46.95       50.02     10.06 o 
 -15   1   6        0.82       -7.22      7.22 o 
 -14   1   6        6.75        0.60      7.66 o 
 -13   1   6       27.02       23.80      8.06 o 
 -12   1   6      213.87      220.36     14.63 o 
 -11   1   6        1.63        2.90      6.81 o 
 -10   1   6       44.96       44.81      8.12 o 
  -9   1   6       16.48       10.48      5.26 o 
  -8   1   6       66.83       70.66      6.92 o 
  -7   1   6      108.05      114.40      6.75 o 
  -6   1   6       95.41       96.90      6.15 o 
  -5   1   6       81.98       81.12      5.68 o 
  -4   1   6      175.01      179.58     11.55 o 
  -3   1   6       91.93       88.29     19.57 o 
  -2   1   6      406.98      390.81     17.37 o 
  -1   1   6        4.56        4.31      5.74 o 
   0   1   6      110.72      129.06     10.34 o 
   1   1   6      132.43      162.24     11.38 o 
   2   1   6        5.59        7.10      5.97 o 
   3   1   6       40.45       31.67      7.30 o 
   4   1   6      132.78      156.75     11.13 o 
   5   1   6      369.38      334.43     16.13 o 
   6   1   6       48.07       43.49      7.68 o 
   7   1   6        0.10       -4.33      4.33 o 
   8   1   6        4.55       -0.08      4.64 o 
   9   1   6       41.36       43.07      7.38 o 
  10   1   6      360.84      351.92     11.79 o 
  11   1   6       23.72       21.88      5.98 o 
  12   1   6       90.07       98.28      8.77 o 
  13   1   6      116.80       92.17      8.75 o 
  14   1   6       20.60       17.95      5.58 o 
  15   1   6      180.99      164.00     13.10 o 
 -20   2   6      138.20      118.70     13.97 o 
 -19   2   6      213.92      220.35     17.06 o 
 -18   2   6       82.49       66.45     11.53 o 
 -17   2   6      480.93      465.93     23.10 o 
 -16   2   6      342.80      338.49     19.40 o 
 -15   2   6      568.28      585.98     25.44 o 
 -14   2   6      389.76      410.75     20.45 o 
 -13   2   6      193.98      213.69     14.76 o 
 -12   2   6      141.09      132.40     11.78 o 
 -11   2   6      296.18      286.16     12.80 o 
 -10   2   6       54.35       43.83      6.46 o 
  -9   2   6      570.92      557.92     17.81 o 
  -8   2   6      242.24      263.98     14.54 o 
  -7   2   6     1383.13     1257.72     27.23 o 
  -6   2   6       18.06       35.87      6.89 o 
  -5   2   6      877.55      881.45     23.48 o 
  -4   2   6       12.24       19.73      7.23 o 
  -3   2   6     1046.67     1120.63     34.56 o 
  -2   2   6      311.76      359.89     16.85 o 
  -1   2   6      974.25     1031.10     32.60 o 
   0   2   6       43.13       73.39     12.27 o 
   1   2   6     3883.79     3947.72    103.51 o 
   2   2   6        0.30       12.67      6.23 o 
   3   2   6     1707.95     1656.48     47.92 o 
   4   2   6        0.48       -0.27      7.60 o 
   5   2   6      548.69      531.63     18.04 o 
   6   2   6      107.42      123.71      8.12 o 
   7   2   6      499.65      482.38     15.81 o 
   8   2   6      126.68      122.00     10.05 o 
   9   2   6      984.65      930.37     42.39 o 
  10   2   6      257.80      245.96     14.50 o 
  11   2   6     1043.08      978.13     27.57 o 
  12   2   6       41.28       44.82      6.28 o 
  13   2   6      901.28      852.77     23.48 o 
  14   2   6       74.58       74.02      7.46 o 
  15   2   6      311.71      304.97     17.23 o 
 -20   3   6       26.49       27.75     13.87 o 
 -19   3   6       70.31       76.30     12.43 o 
 -18   3   6        1.83       -8.53      8.53 o 
 -17   3   6        1.35       -2.36      8.19 o 
 -16   3   6       11.59        7.28      8.36 o 
 -15   3   6       36.55        9.98      8.28 o 
 -14   3   6      136.59      129.66     28.21 o 
 -13   3   6       19.22        0.79      7.27 o 
 -12   3   6       98.73      113.97      9.04 o 
 -11   3   6      179.93      189.60     10.81 o 
 -10   3   6       12.77        2.69      5.27 o 
  -9   3   6       66.83       59.71      6.91 o 
  -8   3   6      133.56      139.96      8.75 o 
  -7   3   6       16.59       10.84      5.19 o 
  -6   3   6       69.13       59.03      5.49 o 
  -5   3   6       28.47       43.87      8.81 o 
  -4   3   6      642.70      645.45     18.89 o 
  -3   3   6        0.09       -5.27      5.27 o 
  -2   3   6      208.66      204.99     13.16 o 
  -1   3   6        5.79       11.55      6.08 o 
   0   3   6     1814.11     1836.95     52.11 o 
   1   3   6       86.96      126.23     10.29 o 
   2   3   6       76.18       77.59      8.80 o 
   3   3   6      232.62      198.93     10.02 o 
   4   3   6      172.30      144.13      8.60 o 
   5   3   6      301.04      313.74     12.68 o 
   6   3   6       44.34       44.74      7.33 o 
   7   3   6       95.26       92.26      9.91 o 
   8   3   6      167.52      163.68     15.01 o 
   9   3   6       98.18      116.91     14.31 o 
  10   3   6        6.19        8.48      9.27 o 
  11   3   6       33.17       22.36      9.63 o 
  12   3   6        3.01       -1.40      4.92 o 
  13   3   6       11.14        8.85      6.93 o 
  14   3   6       25.22       26.13      7.88 o 
  15   3   6        3.68       -0.78      6.87 o 
 -19   4   6      259.04      266.64     19.19 o 
 -18   4   6      268.08      274.65     19.10 o 
 -17   4   6      332.04      351.80     20.34 o 
 -16   4   6      279.33      265.48     17.75 o 
 -15   4   6      587.36      624.98     26.68 o 
 -14   4   6      232.01      236.12     12.75 o 
 -13   4   6       94.10       94.37      8.78 o 
 -12   4   6      992.36      953.91     26.93 o 
 -11   4   6      579.57      582.60     18.92 o 
 -10   4   6      374.76      422.67     15.60 o 
  -9   4   6      774.21      769.50     22.29 o 
  -8   4   6      198.39      239.92     20.60 o 
  -7   4   6     2656.91     2533.18     58.38 o 
  -6   4   6      199.83      235.21      9.71 o 
  -5   4   6      451.07      460.43     15.42 o 
  -4   4   6      857.81      892.56     24.12 o 
  -3   4   6     1286.37     1360.36     40.33 o 
  -2   4   6      131.92      149.80     10.72 o 
  -1   4   6      598.55      637.96     23.30 o 
   1   4   6     3253.54     3249.66     68.96 o 
   3   4   6     2200.75     2057.25     56.02 o 
   4   4   6       17.98       26.97      8.30 o 
   5   4   6     2653.10     2442.38     65.43 o 
   6   4   6        0.18       -5.16      5.16 o 
   7   4   6      984.92      909.93     29.77 o 
   8   4   6        5.30        2.49      5.60 o 
   9   4   6      894.35      845.51     28.72 o 
  10   4   6      381.77      351.16     17.49 o 
  11   4   6     1258.78     1119.33     35.86 o 
  12   4   6      255.41      250.30     15.43 o 
  13   4   6      508.70      478.05     31.66 o 
  14   4   6       46.91       46.37     12.29 o 
 -19   5   6       35.69       27.41     10.57 o 
 -18   5   6       80.15       82.97     12.56 o 
 -17   5   6       50.57       56.96     13.43 o 
 -16   5   6       13.30       -1.83      6.59 o 
 -15   5   6        2.77        4.86      6.62 o 
 -14   5   6      115.83      111.95      9.58 o 
 -13   5   6      156.97      150.36     12.81 o 
 -12   5   6      115.09      125.48      9.51 o 
 -11   5   6       52.85       43.96      7.12 o 
 -10   5   6        4.76        4.24      5.47 o 
  -9   5   6       12.60       13.94      5.73 o 
  -8   5   6       25.28       18.21      5.68 o 
  -7   5   6       47.99       57.10      6.67 o 
  -6   5   6      181.50      184.84     12.41 o 
  -5   5   6       80.54       73.97      6.86 o 
  -4   5   6       13.59        4.25      6.51 o 
  -3   5   6      161.41      170.07      9.10 o 
  -2   5   6      423.30      442.42     14.80 o 
  -1   5   6       53.62       80.59      8.45 o 
   0   5   6       56.32       29.11      6.56 o 
   1   5   6       32.83       42.05     12.99 o 
   2   5   6        0.20        3.77      5.04 o 
   3   5   6      121.41       99.09      9.30 o 
   4   5   6       20.39       10.56      5.72 o 
   5   5   6       48.55       54.37     11.75 o 
   6   5   6       25.83       28.61      7.30 o 
   7   5   6      124.95      123.81     10.70 o 
   8   5   6       74.98       70.01      9.18 o 
   9   5   6       51.80       38.74      7.90 o 
  10   5   6        6.27        6.61      9.07 o 
  11   5   6       10.90        5.16     10.66 o 
  12   5   6       11.61       18.92      7.63 o 
  13   5   6        9.19        0.63      7.91 o 
  14   5   6       16.12        8.61      7.46 o 
 -19   6   6       13.83       18.83     13.65 o 
 -18   6   6      969.69     1016.79     33.80 o 
 -17   6   6      209.45      250.50     14.18 o 
 -16   6   6      948.87      967.21     28.75 o 
 -15   6   6      286.10      310.92     14.95 o 
 -14   6   6      713.79      697.35     22.67 o 
 -13   6   6      567.75      584.07     19.96 o 
 -12   6   6      725.61      728.52     22.59 o 
 -11   6   6      420.90      407.38     15.95 o 
 -10   6   6      510.35      485.34     17.22 o 
  -9   6   6     1343.64     1342.52     34.70 o 
  -8   6   6      222.86      249.23     14.70 o 
  -7   6   6     1413.07     1422.17     35.97 o 
  -6   6   6     1051.43     1106.06     35.79 o 
  -5   6   6     1831.66     1773.03     35.49 o 
  -4   6   6      591.14      607.89     18.15 o 
  -3   6   6      548.24      568.78     21.09 o 
  -2   6   6      282.33      337.16     15.99 o 
  -1   6   6     1201.04     1177.67     35.36 o 
   0   6   6       50.18       43.31      7.27 o 
   1   6   6      115.64      107.98      9.76 o 
   2   6   6       15.11       32.75     10.25 o 
   3   6   6     1566.02     1415.21     41.41 o 
   4   6   6        0.42       10.37     12.93 o 
   5   6   6     1264.83     1124.47     34.98 o 
   6   6   6        0.63       -0.65     10.74 o 
   7   6   6      516.98      448.33     19.52 o 
   8   6   6      138.05      123.69     11.27 o 
   9   6   6      228.37      244.29     24.75 o 
  10   6   6      107.10      102.54     13.62 o 
  11   6   6      657.32      634.58     26.57 o 
  12   6   6      375.43      350.60     37.38 o 
  13   6   6      200.87      193.92     18.97 o 
 -17   7   6       39.60       48.50     14.42 o 
 -16   7   6       86.52       76.89      9.62 o 
 -15   7   6      106.41      100.43     12.94 o 
 -14   7   6      205.05      235.21     14.96 o 
 -13   7   6       11.24        6.45      6.64 o 
 -12   7   6        0.95       -6.36      6.36 o 
 -11   7   6        5.55        7.19      6.26 o 
 -10   7   6       23.05       18.75      6.39 o 
  -9   7   6       48.51       39.39      6.95 o 
  -8   7   6        0.58       -1.85      5.34 o 
  -7   7   6       27.82       28.40      6.26 o 
  -6   7   6      117.80      127.84     13.23 o 
  -5   7   6      133.73      125.78     11.07 o 
  -4   7   6        0.22       -2.32      4.44 o 
  -3   7   6       78.95      101.28     14.94 o 
  -2   7   6       60.59       61.32     12.06 o 
  -1   7   6       98.38       68.87     11.35 o 
   0   7   6       11.55       12.86      5.89 o 
   1   7   6       14.77        7.50      5.95 o 
   2   7   6      156.15      160.44     11.77 o 
   3   7   6       31.22       32.20      6.98 o 
   4   7   6       15.76       10.28      6.09 o 
   5   7   6        1.59        0.54      7.42 o 
   6   7   6      122.24      109.03     10.57 o 
   7   7   6        0.05       -0.49      6.20 o 
   8   7   6        8.21       10.39      8.91 o 
   9   7   6        4.28       -4.55      6.30 o 
  10   7   6        3.79        3.57      6.75 o 
  11   7   6       49.70       61.24     18.55 o 
  12   7   6        0.01       -4.63      6.49 o 
 -16   8   6      305.04      295.82     27.92 o 
 -15   8   6      265.28      273.71     18.94 o 
 -14   8   6      476.41      454.61     23.11 o 
 -13   8   6       75.96       95.96     12.13 o 
 -12   8   6      873.74      940.61     27.68 o 
 -11   8   6      225.14      239.01     12.81 o 
 -10   8   6      458.51      500.33     25.68 o 
  -9   8   6     1984.59     1988.57     58.32 o 
  -8   8   6       86.03       94.18     10.37 o 
  -7   8   6     1439.65     1405.17     60.57 o 
  -6   8   6       80.21       73.90      9.67 o 
  -5   8   6      897.67      853.66     45.88 o 
  -4   8   6       56.01       58.66      9.00 o 
  -3   8   6     1052.54      963.90     25.74 o 
  -2   8   6      140.96      201.10     19.46 o 
  -1   8   6     1652.50     1637.22     46.70 o 
   1   8   6     1626.24     1617.74     46.59 o 
   2   8   6      146.76      165.50     14.45 o 
   3   8   6      571.77      525.75     21.49 o 
   4   8   6       18.17        5.86     11.21 o 
   5   8   6      238.24      233.12     15.39 o 
   6   8   6       12.52        8.29      6.67 o 
   7   8   6      417.51      395.37     41.98 o 
   8   8   6        1.55        5.28      6.87 o 
   9   8   6      689.97      611.77     24.74 o 
  10   8   6      243.68      248.83     16.48 o 
  11   8   6      571.18      528.97     24.52 o 
 -14   9   6       29.11       22.16      9.95 o 
 -13   9   6        1.87       -2.41     12.44 o 
 -12   9   6        5.80       -0.74      7.96 o 
 -11   9   6       21.87       22.59      8.97 o 
 -10   9   6        3.80        4.36     13.23 o 
  -9   9   6       79.58       70.42      8.29 o 
  -8   9   6      293.48      283.60     13.86 o 
  -7   9   6        5.30        5.38      7.62 o 
  -6   9   6       89.42       86.18     20.23 o 
  -5   9   6       48.71       41.40      9.10 o 
  -4   9   6       49.06       32.89      8.46 o 
  -3   9   6       27.66       11.63      7.54 o 
  -2   9   6        0.42       -8.96      9.94 o 
  -1   9   6       49.69       40.79     12.64 o 
   0   9   6       11.00       19.68      6.86 o 
   1   9   6      309.16      310.57     16.82 o 
   2   9   6        0.02       -0.88      6.26 o 
   3   9   6       35.22       25.59      7.74 o 
   4   9   6        2.47        3.02      6.41 o 
   5   9   6       26.24       47.55      8.77 o 
   6   9   6       75.73       59.98     12.92 o 
   7   9   6        9.02       21.03      7.97 o 
   8   9   6      165.26      169.63     14.00 o 
   9   9   6        0.31       -2.83      6.97 o 
 -12  10   6       25.89       16.51      8.96 o 
 -11  10   6      269.89      260.42     17.98 o 
 -10  10   6       35.22       33.50     12.52 o 
  -9  10   6      589.55      571.66     25.49 o 
  -7  10   6      926.54      920.55     48.96 o 
  -6  10   6      438.65      423.19     30.04 o 
  -5  10   6      471.28      487.91     25.01 o 
  -4  10   6      137.13      118.20     19.87 o 
  -3  10   6      381.18      383.11     19.39 o 
  -2  10   6      117.12      112.07     16.24 o 
  -1  10   6      346.64      349.12     26.32 o 
   0  10   6        3.97       47.46     34.00 o 
   1  10   6     1268.68     1126.54     36.14 o 
   2  10   6        8.33       40.92     26.99 o 
   3  10   6      932.61      878.38     56.09 o 
   4  10   6       46.67       68.15     10.65 o 
   5  10   6      816.03      798.21     29.44 o 
   6  10   6       46.01       55.21     13.74 o 
   7  10   6      377.98      356.17     19.41 o 
  -9  11   6       10.27       13.34      8.52 o 
  -8  11   6       92.70       77.03     16.19 o 
  -7  11   6        2.90        8.91     12.02 o 
  -6  11   6        7.37       -6.31     11.17 o 
  -5  11   6        0.08       -0.48     11.15 o 
  -4  11   6       24.62        9.88     11.87 o 
  -3  11   6       23.96       20.12     12.05 o 
  -1  11   6        2.82       -0.57     11.13 o 
   0  11   6       11.19       -7.65     11.45 o 
   1  11   6       12.51       20.50     12.69 o 
   2  11   6        3.10       -6.86      6.86 o 
   3  11   6        5.40       -2.22      7.33 o 
   4  11   6        8.57       16.67      8.09 o 
 -19   1   7      247.86      244.44     27.21 o 
 -18   1   7       29.92       19.30     12.73 o 
 -17   1   7      520.27      509.10     25.45 o 
 -16   1   7       46.85       46.63     10.74 o 
 -15   1   7     1289.18     1407.30     47.84 o 
 -14   1   7        1.28       11.02      8.61 o 
 -13   1   7      570.76      588.36     20.36 o 
 -12   1   7       79.43       79.65     10.24 o 
 -11   1   7     1062.70     1167.27     37.38 o 
 -10   1   7        0.68       13.61      7.13 o 
  -9   1   7     1066.69     1098.54     32.42 o 
  -7   1   7     1948.58     1978.63     56.48 o 
  -6   1   7      240.96      322.03     17.06 o 
  -5   1   7      424.53      429.50     19.43 o 
  -3   1   7      840.16      923.58     31.33 o 
  -1   1   7     1071.16     1237.28     39.22 o 
   0   1   7      537.51      659.79     32.23 o 
   1   1   7     1209.90     1481.61     45.23 o 
   2   1   7      905.49     1039.13     34.69 o 
   3   1   7      736.63      803.22     29.07 o 
   4   1   7      472.34      507.11     21.96 o 
   5   1   7      386.92      386.20     19.32 o 
   6   1   7      497.57      519.00     37.41 o 
   7   1   7      797.79      812.49     23.30 o 
   8   1   7      568.76      557.65     18.69 o 
   9   1   7      399.22      401.99     13.49 o 
  10   1   7      672.78      682.45     20.91 o 
  11   1   7       20.24       12.86      8.46 o 
  12   1   7      473.81      465.85     17.12 o 
 -18   2   7        2.75       -9.87      9.87 o 
 -17   2   7        0.17      -10.17     10.17 o 
 -16   2   7       36.10       34.51     10.51 o 
 -15   2   7       66.96       41.00     10.70 o 
 -14   2   7        2.91       -6.18      6.18 o 
 -13   2   7       50.84       52.13      9.05 o 
 -12   2   7      194.98      233.81     12.85 o 
 -11   2   7        0.15        1.45      5.88 o 
 -10   2   7      201.88      215.43     12.40 o 
  -9   2   7      113.71      114.13     10.83 o 
  -8   2   7      181.03      202.94     35.97 o 
  -7   2   7      182.91      205.93     13.76 o 
  -6   2   7       12.17        7.69      6.86 o 
  -5   2   7        3.67       19.31      7.18 o 
  -4   2   7      388.33      419.07     19.41 o 
  -3   2   7      420.58      456.18     20.51 o 
  -2   2   7       16.55       12.76      7.62 o 
  -1   2   7        1.71        2.94      7.20 o 
   0   2   7        5.27        1.84      7.16 o 
   1   2   7       95.77       98.35     10.95 o 
   2   2   7       47.31       45.32      9.15 o 
   3   2   7       28.26       31.48      8.36 o 
   4   2   7       46.38       61.57      9.56 o 
   5   2   7       42.72       35.56      6.40 o 
   6   2   7        9.43        9.59      5.94 o 
   7   2   7        0.61       -6.12      6.12 o 
   8   2   7       89.98       84.76     10.19 o 
   9   2   7        0.03       -3.65     17.14 o 
  10   2   7       57.54       64.68      9.44 o 
  11   2   7        0.47       -1.33      5.31 o 
  12   2   7        5.66        4.05      5.59 o 
 -18   3   7        5.77        1.66      9.82 o 
 -17   3   7      507.18      566.82     27.08 o 
 -16   3   7      163.89      172.98     12.97 o 
 -15   3   7      225.01      244.16     13.84 o 
 -14   3   7        0.30        0.81      6.67 o 
 -13   3   7      591.97      606.17     35.30 o 
 -12   3   7        0.51       -5.84      5.84 o 
 -11   3   7      361.51      380.32     15.68 o 
 -10   3   7        1.12       14.24      5.95 o 
  -9   3   7     1235.43     1320.55     33.92 o 
  -8   3   7      348.60      382.84     18.55 o 
  -7   3   7      284.80      390.62     18.56 o 
  -6   3   7      648.54      865.98     29.86 o 
  -5   3   7     1231.23     1251.84     38.99 o 
  -4   3   7      115.22      149.26     11.80 o 
  -3   3   7      406.30      413.06     19.33 o 
  -1   3   7     1378.24     1474.90     44.82 o 
   0   3   7      319.41      431.50     20.22 o 
   1   3   7      871.92     1019.44     34.19 o 
   2   3   7      385.84      468.39     21.49 o 
   3   3   7      636.36      713.77     29.69 o 
   4   3   7      948.78      972.26     64.95 o 
   5   3   7      609.02      576.94     33.44 o 
   6   3   7      281.63      304.38     16.73 o 
   7   3   7      250.28      271.64     15.93 o 
   8   3   7      719.27      703.83     26.27 o 
   9   3   7      132.97      141.44     21.82 o 
  10   3   7      838.30      779.53     29.14 o 
  11   3   7      219.49      212.89     11.89 o 
  12   3   7      727.26      678.38     21.45 o 
 -18   4   7        3.66        1.07      9.37 o 
 -17   4   7       12.57        4.92      7.76 o 
 -16   4   7      166.80      177.49     25.01 o 
 -15   4   7       54.86       44.60      8.36 o 
 -14   4   7      116.08      106.45     11.29 o 
 -13   4   7       70.08       63.76      8.51 o 
 -12   4   7        0.39       -5.84      5.84 o 
 -11   4   7        1.71       -5.01      5.92 o 
 -10   4   7        0.05        2.37      7.19 o 
  -9   4   7      235.55      261.05     15.92 o 
  -8   4   7      129.36      184.02     46.12 o 
  -7   4   7      417.28      452.03     20.26 o 
  -6   4   7       42.80       45.49     16.98 o 
  -5   4   7      125.92      166.58     12.52 o 
  -4   4   7       13.94        5.81      7.07 o 
  -3   4   7       73.38       66.10      9.14 o 
  -2   4   7       47.45       40.52      8.40 o 
  -1   4   7      136.39      132.50     11.75 o 
   0   4   7        0.67       -0.36     12.46 o 
   1   4   7       87.98       83.21     14.56 o 
   2   4   7       28.47       14.10      6.98 o 
   3   4   7        8.50        9.64      6.82 o 
   4   4   7       43.69       57.99      8.90 o 
   5   4   7        0.01        3.63      6.42 o 
   6   4   7       13.32       14.18      6.83 o 
   7   4   7       81.32       74.48     22.80 o 
   8   4   7       13.40       14.17      7.34 o 
   9   4   7        0.00       -0.46      6.77 o 
  10   4   7       24.14       27.72      7.93 o 
  11   4   7       55.64       45.18      9.15 o 
 -17   5   7      430.19      479.40     28.70 o 
 -16   5   7        7.78        9.11      7.45 o 
 -15   5   7      224.23      233.37     13.76 o 
 -14   5   7        5.80        8.85      6.78 o 
 -13   5   7      542.42      618.14     21.19 o 
 -12   5   7       62.09       64.73      8.43 o 
 -11   5   7      566.72      583.76     20.00 o 
 -10   5   7      110.04      113.93     11.19 o 
  -9   5   7      624.29      674.03     26.12 o 
  -7   5   7      901.04      840.08     29.34 o 
  -5   5   7      868.13      888.56     30.36 o 
  -3   5   7     1023.28     1088.39     34.28 o 
  -2   5   7      201.76      220.73     14.04 o 
  -1   5   7      180.60      195.01     27.42 o 
   0   5   7      250.07      259.69     29.61 o 
   1   5   7       61.80      100.18     31.93 o 
   2   5   7      510.47      523.40     27.08 o 
   3   5   7      110.68      118.48     11.03 o 
   4   5   7       44.79       57.07      8.79 o 
   5   5   7      266.85      222.26     14.32 o 
   6   5   7      207.85      209.69     14.60 o 
   7   5   7       36.42       25.53      7.63 o 
   8   5   7      242.00      253.63     15.74 o 
   9   5   7       55.96       61.14     10.08 o 
  10   5   7      466.82      418.33     20.41 o 
 -16   6   7        0.96        1.29      7.44 o 
 -15   6   7        9.89        6.75      7.37 o 
 -14   6   7       21.93        5.12      7.10 o 
 -13   6   7        0.34        1.50      6.71 o 
 -12   6   7        8.64       -2.29      6.35 o 
 -11   6   7       10.62       10.85      6.63 o 
 -10   6   7      128.36      121.10     19.76 o 
  -9   6   7        3.20       -2.42      7.20 o 
  -8   6   7       85.93       97.08      8.73 o 
  -7   6   7       57.04       41.15     12.82 o 
  -6   6   7       47.48       37.53     12.75 o 
  -5   6   7        4.20        2.63      6.05 o 
  -4   6   7        3.17       -3.55      5.80 o 
  -3   6   7        0.03       -4.24      8.35 o 
  -2   6   7       27.23       21.63      7.05 o 
  -1   6   7       67.10       55.20      8.41 o 
   0   6   7       15.05       23.24      8.73 o 
   1   6   7      189.08      170.71     12.62 o 
   2   6   7        2.54        5.51      6.11 o 
   3   6   7       53.71       32.95      7.64 o 
   4   6   7       54.57       57.52      8.97 o 
   5   6   7        7.48       12.38      6.83 o 
   6   6   7       24.89       16.32      7.60 o 
   7   6   7        0.02       -4.11      6.54 o 
   8   6   7        0.42       -3.96     11.69 o 
   9   6   7       10.60       -0.75      7.02 o 
 -15   7   7      873.68      983.12     36.21 o 
 -14   7   7       13.69       14.96      9.65 o 
 -13   7   7      410.65      415.84     17.54 o 
 -12   7   7       74.82       81.22     17.20 o 
 -11   7   7      516.44      549.31     24.23 o 
 -10   7   7        1.18        7.41      8.09 o 
  -9   7   7      273.88      268.09     16.78 o 
  -8   7   7       78.65       91.92     15.52 o 
  -7   7   7      698.08      758.37     40.57 o 
  -6   7   7       96.60      135.53     17.74 o 
  -5   7   7      409.03      421.15     29.52 o 
  -4   7   7       99.50      102.17     15.75 o 
  -3   7   7      675.24      710.45     32.34 o 
  -2   7   7      176.94      182.48     12.85 o 
  -1   7   7      219.91      270.68     15.68 o 
   0   7   7      390.21      418.33     19.21 o 
   1   7   7      142.40      161.37     22.70 o 
   2   7   7      473.72      461.55     20.55 o 
   3   7   7       15.33       16.44      7.17 o 
   4   7   7       76.99       86.31     11.65 o 
   5   7   7       34.97       23.88      9.78 o 
   6   7   7       39.26       33.28      8.41 o 
   7   7   7       61.03       55.39      9.33 o 
   8   7   7       27.39       26.95      8.09 o 
 -13   8   7       68.78       90.71     21.71 o 
 -12   8   7        3.51       -2.04      8.54 o 
 -11   8   7       10.81       11.75     10.16 o 
 -10   8   7        4.90       -0.47     13.49 o 
  -9   8   7       94.93       91.47     15.87 o 
  -8   8   7       20.96       24.72      8.83 o 
  -7   8   7       43.03       44.38     13.80 o 
  -6   8   7       16.36        5.99     11.84 o 
  -5   8   7       20.49       31.54     12.98 o 
  -4   8   7       21.59       15.97     12.23 o 
  -3   8   7       31.30       18.82     12.48 o 
  -2   8   7        0.02       10.74     14.23 o 
  -1   8   7      157.98      158.75     12.47 o 
   0   8   7       25.12       12.57      7.02 o 
   1   8   7        0.20        1.60      6.87 o 
   2   8   7       94.60       96.56     12.87 o 
   3   8   7        9.33        6.01      6.80 o 
   4   8   7       13.38        8.37     10.38 o 
   5   8   7        8.65       -0.78      7.04 o 
   6   8   7       55.46       35.99      9.13 o 
   7   8   7       43.30       44.48     12.08 o 
 -11   9   7       73.00       71.53     16.40 o 
 -10   9   7        7.00        4.06      8.59 o 
  -9   9   7      395.21      396.65     21.09 o 
  -8   9   7        1.93        2.50      8.07 o 
  -7   9   7      377.97      379.89     28.54 o 
  -6   9   7       40.18       24.05     13.00 o 
  -5   9   7      351.00      362.59     28.42 o 
  -4   9   7       40.59       28.22     13.38 o 
  -3   9   7        8.27       10.92     12.10 o 
  -2   9   7      108.59       92.64     16.40 o 
  -1   9   7      313.76      338.32     44.74 o 
   0   9   7      356.54      403.49     28.32 o 
   1   9   7      466.49      463.00     26.30 o 
   2   9   7      205.58      194.00     33.59 o 
   3   9   7      468.03      461.31     43.40 o 
   4   9   7      420.44      372.55     19.68 o 
  -6  10   7       47.36       51.74     15.34 o 
  -5  10   7       13.87       14.44     13.15 o 
  -4  10   7        0.10        5.51     12.30 o 
  -3  10   7        0.28      -11.14     11.14 o 
  -2  10   7       20.62       20.80     13.80 o 
  -1  10   7        4.16       10.25     12.92 o 
   0  10   7       92.13       93.37     17.15 o 
 -16   0   8      380.52      488.88     41.70 o 
 -15   0   8      431.51      512.18     24.94 o 
 -14   0   8      119.19      174.24     43.17 o 
 -13   0   8      622.48      720.65     40.07 o 
 -12   0   8       97.75      131.98     18.11 o 
 -11   0   8      244.46      354.80     27.50 o 
 -10   0   8      757.33     1070.70     51.01 o 
  -9   0   8      975.78     1253.62     57.18 o 
  -8   0   8     1028.70     1203.96     55.61 o 
  -7   0   8      833.93     1082.38     51.33 o 
  -6   0   8      805.33      935.38     46.17 o 
  -5   0   8      572.92      721.12     39.39 o 
  -4   0   8      855.76      932.15     46.73 o 
  -3   0   8      193.63      236.67     23.19 o 
  -2   0   8      461.75      507.11     33.34 o 
   0   0   8      606.96      704.91     39.84 o 
   1   0   8       19.58       42.67     14.03 o 
   2   0   8      562.35      631.93     37.83 o 
   3   0   8      134.45      163.62     20.54 o 
   4   0   8      505.87      533.07     34.18 o 
   5   0   8       96.32      120.28     18.19 o 
   6   0   8      108.23       87.15     16.86 o 
   7   0   8       41.68       39.73     14.23 o 
   8   0   8      412.36      375.91     19.89 o 
 -16   1   8       12.70       10.00     14.55 o 
 -15   1   8        7.11       -3.85      8.30 o 
 -14   1   8       36.16       34.11      8.01 o 
 -13   1   8       41.86       45.48      9.80 o 
 -12   1   8        4.89        0.28      8.05 o 
 -11   1   8       69.52       79.31     13.45 o 
 -10   1   8       10.59       10.14      8.28 o 
  -9   1   8        2.80        0.71      7.86 o 
  -8   1   8        0.08        1.17      7.72 o 
  -7   1   8       70.10       59.19     10.00 o 
  -6   1   8        0.15       -0.15      7.83 o 
  -5   1   8       11.67        5.62     17.15 o 
  -4   1   8       55.81       52.23     10.00 o 
  -3   1   8       10.25        3.68      8.16 o 
  -2   1   8        0.34       -7.73      7.73 o 
  -1   1   8       32.86       26.32      9.22 o 
   0   1   8       61.00       75.01     25.56 o 
   1   1   8      142.66      157.46     14.43 o 
   2   1   8       18.88       17.30      9.27 o 
   3   1   8        0.04        4.74      8.73 o 
   4   1   8       96.51      111.74     19.67 o 
   5   1   8        2.86       -8.32      8.46 o 
   6   1   8        0.00       -4.36      6.34 o 
   7   1   8       21.30       22.94      7.17 o 
   8   1   8      118.14      131.27     22.28 o 
 -16   2   8      225.90      275.90     26.25 o 
 -15   2   8      159.77      192.00     13.27 o 
 -14   2   8       92.78       71.61     11.43 o 
 -13   2   8      141.32      175.74     14.91 o 
 -12   2   8      101.62      140.10     33.47 o 
 -11   2   8      457.76      554.50     41.23 o 
 -10   2   8      463.72      560.07     23.87 o 
  -9   2   8      309.36      451.37     21.39 o 
  -8   2   8      631.39      768.24     49.95 o 
  -7   2   8      344.37      495.22     22.78 o 
  -6   2   8      389.48      350.82     19.05 o 
  -5   2   8       65.72       97.53     20.05 o 
  -4   2   8      329.12      330.37     18.87 o 
  -3   2   8       11.47       31.33     12.79 o 
  -2   2   8      871.53      988.18     35.56 o 
  -1   2   8        7.80       27.08     10.42 o 
   0   2   8      627.71      721.97     28.84 o 
   2   2   8      872.01     1030.61     47.82 o 
   3   2   8       31.11       32.32      9.60 o 
   4   2   8      311.80      290.55     14.41 o 
   5   2   8       22.34       20.37     13.27 o 
   6   2   8      135.54      116.20     11.92 o 
   7   2   8       30.05       37.00      9.20 o 
   8   2   8      335.11      362.00     31.90 o 
 -15   3   8       69.65       49.08      9.36 o 
 -14   3   8       39.18       34.82     10.33 o 
 -13   3   8       34.85       30.93     13.29 o 
 -12   3   8        0.65       16.55      8.40 o 
 -11   3   8      172.70      212.29     15.88 o 
 -10   3   8       11.30        6.54      7.58 o 
  -9   3   8       15.53       19.56      8.47 o 
  -8   3   8       15.61        7.88      7.96 o 
  -7   3   8       25.34       18.81      9.98 o 
  -6   3   8        5.23       -0.88      7.67 o 
  -5   3   8       11.76        6.17      7.96 o 
  -4   3   8        6.06       14.40      8.44 o 
  -3   3   8       17.44       23.94      8.79 o 
  -2   3   8       12.42       17.35      8.92 o 
  -1   3   8       10.61        3.10      8.29 o 
   0   3   8        8.74       23.02      8.95 o 
   1   3   8        4.69       17.22     13.43 o 
   2   3   8      286.64      312.46     19.44 o 
   3   3   8       15.21       17.31     14.80 o 
   4   3   8       42.81       42.88     15.90 o 
   5   3   8       29.58       18.91      8.18 o 
   6   3   8       22.87       13.42      8.04 o 
   7   3   8       10.80        4.97     12.89 o 
   8   3   8      167.30      169.85     18.63 o 
 -14   4   8      107.46      142.86     14.09 o 
 -13   4   8       20.47       32.45     13.78 o 
 -12   4   8       79.32      102.74     19.13 o 
 -11   4   8      169.28      215.12     15.73 o 
 -10   4   8      106.29      143.61     13.15 o 
  -9   4   8       50.78       69.53     10.04 o 
  -8   4   8      410.75      448.06     21.35 o 
  -7   4   8        4.01       32.39     18.24 o 
  -6   4   8      432.61      455.36     21.67 o 
  -5   4   8        6.59       13.04      7.77 o 
  -4   4   8      200.42      231.76     16.07 o 
  -3   4   8       60.78       76.02     15.98 o 
  -2   4   8      240.24      285.92     26.63 o 
   0   4   8      624.95      708.81     55.94 o 
   1   4   8        0.17       15.19      7.11 o 
   2   4   8      686.39      709.80     27.35 o 
   3   4   8       31.20       36.84     11.17 o 
   4   4   8      268.50      258.24     25.60 o 
   5   4   8       27.74       19.08     11.15 o 
   6   4   8      292.79      308.92     18.20 o 
   7   4   8        0.57        2.13      7.13 o 
 -13   5   8       11.07       -4.95      8.70 o 
 -12   5   8       14.01       10.46     11.48 o 
 -11   5   8       17.18       20.22      8.65 o 
 -10   5   8      114.98      120.56     26.78 o 
  -9   5   8        3.62        1.97      8.47 o 
  -8   5   8        9.77       11.77      9.99 o 
  -7   5   8        0.09       -7.44      7.44 o 
  -6   5   8        2.02        2.02     11.30 o 
  -5   5   8        0.51       14.68     12.21 o 
  -4   5   8       78.70       73.21     11.16 o 
  -3   5   8        4.63        0.88      6.78 o 
  -2   5   8       44.42       37.13      8.72 o 
  -1   5   8       22.68       11.28      7.33 o 
   0   5   8      104.24      114.92     15.28 o 
   1   5   8        2.08        7.12      7.44 o 
   2   5   8        7.52        4.01      7.44 o 
   3   5   8       70.48       73.30     10.40 o 
   4   5   8       10.39       -1.35      7.41 o 
   5   5   8        3.46       11.54      7.75 o 
   6   5   8       67.35       59.70     11.68 o 
 -12   6   8      200.35      210.44     22.78 o 
 -11   6   8       47.37       58.38     10.28 o 
 -10   6   8      239.98      275.31     25.33 o 
  -9   6   8       95.70      118.62     17.66 o 
  -8   6   8      362.36      384.76     29.18 o 
  -7   6   8        0.86       -8.72     10.80 o 
  -6   6   8      209.42      281.49     26.36 o 
  -5   6   8      205.44      280.63     26.24 o 
  -4   6   8      131.13      167.20     29.42 o 
  -3   6   8      256.81      277.99     16.76 o 
  -2   6   8      136.56      133.08     12.54 o 
   0   6   8     1194.65     1308.12     77.32 o 
   1   6   8       42.30       49.86      9.35 o 
   2   6   8      210.39      228.27     32.11 o 
   3   6   8        0.12       -5.75      7.02 o 
   4   6   8      169.64      133.56     17.51 o 
  -9   7   8        7.81       14.43     12.70 o 
  -8   7   8       24.34       19.22     13.66 o 
  -7   7   8       37.99       23.81     13.70 o 
  -6   7   8       15.11       -4.20     12.18 o 
  -5   7   8        9.72      -11.35     11.35 o 
  -4   7   8       29.56       10.85     13.58 o 
  -3   7   8       26.30       30.33      8.15 o 
  -2   7   8      128.74      141.41     27.04 o 
  -1   7   8      137.26      145.15     17.75 o 
   0   7   8       59.32       41.64      9.01 o 
   1   7   8        6.16       10.83     11.19 o 
   2   7   8      153.37      156.94     21.11 o 
 -10   1   9      235.25      283.57     18.59 o 
  -9   1   9      127.51      154.91     14.38 o 
  -8   1   9      235.59      287.04     18.78 o 
  -7   1   9       14.99       38.29      9.77 o 
  -6   1   9      404.52      430.33     22.51 o 
  -5   1   9        0.37       20.02      9.39 o 
  -4   1   9      383.69      427.06     22.75 o 
  -3   1   9       23.61        6.14     10.37 o 
  -2   1   9      150.74      138.94     31.20 o 
  -1   1   9       39.83       26.13     10.38 o 
   0   1   9      115.83       96.29     13.26 o 
   1   1   9      226.83      347.80     26.95 o 
   2   1   9      397.65      483.30     25.20 o 
  -9   2   9        5.50       -0.02      8.83 o 
  -8   2   9        3.54       -8.09      8.09 o 
  -7   2   9       20.80       10.85      8.75 o 
  -6   2   9      102.30      111.06     26.24 o 
  -5   2   9        2.25        0.04      8.82 o 
  -4   2   9       14.83        1.19      9.17 o 
  -3   2   9        2.97       -3.49      9.25 o 
  -2   2   9        1.90       -9.03      9.03 o 
  -1   2   9       17.98       13.47     10.06 o 
   0   2   9       10.20        3.14      9.82 o 
   1   2   9       27.34       34.12     11.14 o 
  -8   3   9      321.44      356.31     20.68 o 
  -7   3   9       41.67       45.71     10.46 o 
  -6   3   9      119.70      107.73     36.55 o 
  -5   3   9       58.29       46.61     10.61 o 
  -4   3   9      113.08      100.95     26.71 o 
  -3   3   9       15.62       14.56      9.57 o 
  -2   3   9        8.48       12.10      9.76 o 
  -1   3   9       84.03       83.46     17.76 o 
   0   3   9      140.99      197.82     24.59 o 
  -5   4   9       20.77       10.90     13.65 o 
  -4   4   9       81.03       72.62     17.65 o 
  -3   4   9        1.24       -5.61     13.59 o 
                                                 
